# Supplementary material for: Clonorchis sinensis-infected hepatocellular carcinoma exhibits distinct tumor microenvironment and molecular features
Source: Front Immunol. 2025 Mar 17;16:1526699. doi: 10.3389/fimmu.2025.1526699 (PMC11955701; doi:10.3389/fimmu.2025.1526699)
Supplement: Supplementary Table S1 — Baseline Clinical Characteristics of Patients in the Retrospective Study. [file Table1.xlsx]

## Sheet: Sheet1
Table S1 Baseline Clinical Characteristics of Patients in the Retrospective Study
Characteristics		Cs-HCC		Cs+HCC	P-value
		n = 1367		n = 94
Sex	Male	1244		90	0.1144
	Female	123		4
Age ( years)
	<60	1164		76	0.2605
	≥60	203		18
HBV infection					0.4813
	Negative	183		15
	Positive	1184		79
BCLC stage					0.0004
	A	806		38
	B~C	561		56
metastasis					0.0072
	Absent	762		39
	Present	605		55
MVI					0.0249
	Absent	716		38
	Present	651		56
