# Supplementary material for: Clonorchis sinensis-infected hepatocellular carcinoma exhibits distinct tumor microenvironment and molecular features
Source: Front Immunol. 2025 Mar 17;16:1526699. doi: 10.3389/fimmu.2025.1526699 (PMC11955701; doi:10.3389/fimmu.2025.1526699)
Supplement: Supplementary Table S2 — Baseline Characteristics of Patients with Collected Clinical Tissue Samples. [file Table2.xlsx]

## Sheet: Table S1
Table S2 Baseline Characteristics of Patients with Collected Clinical Tissue Samples
Characteristics		Cs-HCC		Cs+HCC	P-value
		n = 10		n = 10
Sex	Male	9		10	0.3049
	Female	1		0
Age ( years)
	<60	6		7	0.6392
	≥60	4		3
Serum AFP (ng/mL)
	<20	3		3	>0.99
	≥20	7		7
HBV infection
	Negative	1		0	0.3049
	Positive	9		10
Tumor size (cm)
	<5	3		5	0.3613
	≥5	7		5
BCLC stage
	A	7		5	0.3613
	B-C	3		5
Edmondson grade
	I-II	4		1	0.1213
	III-IV	6		9
Tumor nodule number
	solitary	7		5	0.3613
	multiple	3		5
MVI
	Absent	3		4	0.6392
	Present	7		6
Tumor satellite
	Absent	9		8	0.5312
	Present	1		2
MVD(CD34)
	<50	2		2	>0.99
	≥50	8		8
