# Supplementary material for: Clonorchis sinensis-infected hepatocellular carcinoma exhibits distinct tumor microenvironment and molecular features
Source: Front Immunol. 2025 Mar 17;16:1526699. doi: 10.3389/fimmu.2025.1526699 (PMC11955701; doi:10.3389/fimmu.2025.1526699)
Supplement: Supplementary Table S3 — The gene expression levels of tumors in Cs+ HCC and Cs- HCC. [file Table3.xlsx]

## Sheet: Table S2
Table S3 The gene expression levels of tumors in Cs+ HCC and Cs- HCC
Geneid	HCC_Cs-_1_P	HCC_Cs-_1_T	HCC_Cs-_2_P	HCC_Cs-_2_T	HCC_Cs-_3_P	HCC_Cs-_3_T	HCC_Cs-_4_P	HCC_Cs-_4_T	HCC_Cs-_5_P	HCC_Cs-_5_T	HCC_Cs-_6_P	HCC_Cs-_6_T	HCC_Cs-_7_P	HCC_Cs-_7_T	HCC_Cs-_8_P	HCC_Cs-_8_T	HCC_Cs-_9_P	HCC_Cs-_9_T	HCC_Cs-_10_P	HCC_Cs-_10_T	HCC_Cs+_1_P	HCC_Cs+_1_T	HCC_Cs+_2_P	HCC_Cs+_2_T	HCC_Cs+_3_P	HCC_Cs+_3_T	HCC_Cs+_4_P	HCC_Cs+_4_T	HCC_Cs+_5_P	HCC_Cs+_5_T	HCC_Cs+_6_P	HCC_Cs+_6_T	HCC_Cs+_7_P	HCC_Cs+_7_T	HCC_Cs+_8_P	HCC_Cs+_8_T	HCC_Cs+_9_P	HCC_Cs+_9_T	HCC_Cs+_10_T
ENSG00000160072	381	314	956	953	59	1153	271	1825	850	744	422	490	350	434	774	1443	266	344	649	671	320	727	430	1396	567	246	257	1609	358	823	765	465	584	710	71	341	591	1458	822
ENSG00000279928	0	2	4	0	0	12	0	0	0	4	0	0	2	0	0	0	0	0	0	0	0	0	0	0	4	0	0	9	0	0	0	0	0	0	0	17	0	3	0
ENSG00000228037	0	2	0	0	0	0	0	0	0	0	0	0	0	1	0	2	0	0	0	2	4	0	0	3	0	2	0	2	0	0	0	0	0	0	0	0	0	0	0
ENSG00000142611	8	238	53	338	62	9	24	168	32	26	32	34	50	0	73	2	42	18	26	100	50	0	97	25	137	0	34	18	37	71	8	111	54	32	48	2	33	17	136
ENSG00000284616	0	0	0	0	0	0	0	0	0	0	0	0	0	0	0	0	0	0	0	0	0	0	0	0	0	0	0	0	0	0	0	0	0	0	0	0	0	0	0
ENSG00000157911	520	228	259	368	17	556	294	418	242	190	451	580	327	451	438	744	462	165	199	296	175	409	420	511	196	352	284	751	180	326	172	326	265	273	61	37	372	2340	70
ENSG00000269896	28	35		49	0	78	14	125	43	26	33	22	16	15	24	113	21	4	77	84	10	121	20	32	18	19	23	15	2	22	0	8	16	0	6	0	26	17	22
ENSG00000228463	30	29	10	17	0	8	0	12	2	2	21	15	9	5	28	8	12	31	2	52	2	48	3	6	0	13	7	34	1	1	0	22	2	16	6	0	9	4	15
ENSG00000260972	0	0	0	0	0	0	0	0	0	0	0	0	0	0	0	0	0	0	0	0	0	0	0	0	0	0	0	0	0	0	0	0	0	0	0	0	0	0	0
ENSG00000224340	0	0	0	3	0	0	0	0	1	0	0	0	0	0	0	0	0	0	0	0	0	0	0	0	0	0	0	0	0	0	0	0	0	0	0	0	0	0	0
ENSG00000226374	0	0	0	0	0	0	0	0	0	0	0	0	0	0	0	0	0	0	0	0	0	0	0	0	0	0	0	0	0	0	0	8	0	0	0	0	0	0	0
ENSG00000229280	0	0	0	0	0	0	0	0	0	0	0	0	0	0	0	0	0	0	0	0	0	0	0	0	0	0	0	0	0	0	0	0	0	0	0	0	0	0	0
ENSG00000142655	1210	295	834	458	163	701	1140	762	1168	918	1325	455	654	558	1567	576	1037	1276	1187	1249	827	423	611	1108	961	492	989	916	836	840	1103	480	1127	910	121	281	880	1050	542
ENSG00000232596	0	0	0	0	0	0	0	0	0	0	0	0	0	0	0	0	0	0	0	0	0	0	0	0	0	0	0	0	0	0	0	0	0	0	0	0	0	0	0
ENSG00000235054	0	0	0	0	0	0	0	0	0	0	0	0	0	0	0	0	0	0	0	0	0	0	0	0	0	0	0	0	0	0	0	0	0	0	0	0	0	2	0
ENSG00000231510	0	0	0	0	0	0	0	0	0	0	0	0	0	0	0	0	0	0	0	0	0	0	0	0	0	0	0	0	0	0	0	0	0	0	0	0	0	0	0
ENSG00000149527	6	13	390	20	0	0	24	69	9	17	18	5	23	4	40	3	0	212	2	12	20	0	5	0	61	128	11	8	18	2	14	3	22	34	1	0	17	4	0
ENSG00000284739	0	0	0	0	0	0	0	0	0	0	0	0	0	0	0	0	0	0	0	0	0	0	0	0	0	0	0	0	0	0	0	0	0	0	0	0	0	0	0
ENSG00000171621	670	295	624	1177	270	1566	638	3338	306	273	1472	2317	1681	1153	1105	444	214	290	114	945	189	1720	1517	1510	1053	612	1598	1945	1050	1080	665	373	1345	1131	549	621	511	2568	1213
ENSG00000272235	0	0	0	6	0	8	0	24	0	0	0	0	0	0	0	0	0	0	0	0	0	0	0	0	0	0	0	0	0	0	0	0	0	0	0	0	0	0	0
ENSG00000284694	0	0	0	0	0	0	0	0	0	0	0	0	0	0	0	0	0	0	0	0	0	0	0	0	0	2	0	0	0	0	0	0	0	0	0	0	0	0	0
ENSG00000224387	0	0	0	0	0	0	0	0	0	0	0	0	0	0	0	0	0	2	0	0	0	0	0	0	2	0	0	0	0	0	0	0	0	0	0	0	0	1	0
ENSG00000142583	10	17	24	34	0	107	4	276	6	29	0	24	23	33	21	330	2	162	6	0	0	696	0	497	47	295	16	79	21	324	46	16	48	360	37	231	6	76	516
ENSG00000284674	0	0	0	0	0	0	0	0	0	0	0	0	0	0	0	0	0	0	0	0	0	0	0	0	0	0	0	0	0	0	0	0	0	0	0	0	0	0	0
ENSG00000224338	0	0	0	0	0	0	0	0	0	0	0	0	0	0	0	0	0	0	0	0	0	0	0	0	0	0	0	0	0	0	0	0	0	0	0	0	0	0	0
ENSG00000116786	752	865	1084	1245	386	1460	1311	3251	1009	824	1802	1204	1128	1114	2348	906	1000	1367	638	1097	1042	968	1072	1817	974	432	814	1546	811	1140	1276	1037	1423	1222	548	965	1119	2059	801
ENSG00000287727	10	2	30	17	102	6	1	2	49	39	4	0	4	4	37	22	6	0	20	0	10	20	4	33	40	12	10	4	0	24	0	6	0	0	7	0	24	0	0
ENSG00000286448	0	0	10	1	0	6	0	0	0	0	0	3	0	0	0	10	0	0	0	8	0	47	0	77	0	71	2	47	0	0	0	0	0	0	0	0	0	16	82
ENSG00000284703	0	0	0	0	0	0	0	0	0	0	0	0	0	0	0	0	0	0	0	8	6	0	0	0	0	0	0	0	0	0	0	0	0	0	0	0	0	2	0
ENSG00000226457	0	0	7	0	0	0	0	0	2	2	2	0	0	0	0	0	0	0	2	0	0	0	0	0	0	0	0	0	0	0	0	0	0	0	1	3	0	4	0
ENSG00000173614	322	145	261	279	81	412	240	265	219	275	183	249	191	207	382	158	281	250	231	249	247	469	176	300	291	172	161	257	67	195	129	333	242	112	87	83	292	568	187
ENSG00000215720	0	0	0	0	0	0	0	0	0	0	0	0	0	0	0	0	0	0	0	0	0	0	0	4	12	0	0	0	0	0	0	0	0	0	0	0	0	0	0
ENSG00000241326	0	0	0	0	0	0	0	0	0	0	0	0	0	0	0	0	0	0	0	0	0	0	0	0	0	0	0	0	0	0	0	0	0	0	0	0	0	0	0
ENSG00000233623	0	0	0	0	0	2	0	2	4	4	6	0	4	0	5	3	0	0	0	0	0	14	2	0	0	6	0	0	0	0	0	0	0	0	0	0	0	4	0
ENSG00000162592	0	0	0	0	0	0	0	0	0	0	0	0	0	0	0	2	0	0	0	0	5	0	0	0	0	0	0	0	0	0	0	0	12	0	0	0	0	2	0
ENSG00000204624	8	2	0	2	0	10	0	10	0	0	0	18	8	0	2	0	0	0	4	0	0	0	0	0	0	24	0	14	0	0	0	151	0	0	0	0	1	8	0
ENSG00000142606	0	0	0	31	0	1	0	4	0	0	0	0	0	0	1	0	0	0	0	0	2	0	0	0	1	0	0	0	0	0	0	0	0	0	0	0	0	1	0
ENSG00000225931	0	0	0	0	0	0	0	0	0	0	0	0	0	0	0	0	0	0	0	0	0	0	0	3	0	0	0	0	0	0	0	0	1	0	0	0	0	0	0
ENSG00000171729	108	76	120	165	159	75	219	1032	139	121	372	39	321	94	312	14	115	56	126	146	105	1285	253	110	709	37	235	244	551	181	250	120	319	187	213	444	179	114	115
ENSG00000279457	150	200	255	258	1	175	117	349	156	190	243	274	116	138	301	442	162	335	214	141	75	215	171	421	198	89	112	342	117	144	124	138	171	114	21	34	185	166	393
ENSG00000229393	0	0	1	0	0	0	0	0	0	0	0	0	0	0	0	0	0	0	0	0	0	0	0	0	0	0	0	0	0	6	0	0	0	0	0	0	0	1	0
ENSG00000037637	558	300	524	829	146	931	447	1044	539	454	585	536	516	587	933	491	505	558	588	460	556	1097	707	863	459	278	577	456	352	646	466	431	736	440	214	605	321	1012	1150
ENSG00000287586	0	0	0	0	0	0	0	0	0	0	0	0	0	0	0	0	0	0	0	0	0	0	2	0	0	0	0	0	0	0	0	0	0	0	2	0	0	0	0
ENSG00000159423	12191	6565	12044	11174	2588	11533	14662	1029	8414	6915	16771	12850	10361	14836	30971	4653	13405	25244	8282	11440	5712	2171	14756	10063	7614	4763	10671	7370	4647	6843	9154	6904	7940	5791	1097	2602	11452	29977	2929
ENSG00000227169	0	0	0	0	0	0	0	0	0	0	0	0	0	0	0	0	0	0	0	0	0	0	0	0	0	0	0	0	0	0	0	0	0	0	0	0	0	0	0
ENSG00000283356	0	0	0	0	0	0	0	0	0	0	0	0	0	0	0	0	0	0	0	0	0	0	0	0	0	0	0	0	0	0	0	0	0	0	0	0	0	0	0
ENSG00000011021	417	538	805	819	389	1105	374	818	796	911	745	644	351	199	1104	630	374	445	927	528	534	998	602	927	598	268	515	969	234	391	1070	453	674	531	134	165	578	734	1008
ENSG00000142615	0	0	0	0	0	0	0	0	1	4	0	0	0	4	0	0	0	0	0	0	4	0	0	0	0	2	0	0	0	0	0	0	0	0	0	0	0	0	0
ENSG00000215704	5	2	10	4	0	4	1	4	8	4	2	0	3	8	18	4	1	0	2	0	0	25	0	0	0	2	1	10	0	0	0	14	0	0	3	0	2	0	0
ENSG00000157916	3205	1979	2729	4453	1940	2567	2143	3135	3189	3422	3330	2425	2535	4127	3993	4486	3084	1920	2378	4235	2144	3356	3492	3677	3153	1666	2570	3035	2420	4025	3042	2964	3169	3506	1022	1610	2335	7569	1878
ENSG00000157881	11	7	23	23	0	7	21	16	134	18	10	8	10	13	20	28	5	2	41	28	26	5	25	31	6	10	5	14	90	62	16	27	72	33	2	2	50	22	5
ENSG00000238290	7	9	23	4	0	18	5	6	2	0	0	9	1	0	7	3	5	0	4	0	0	0	18	68	18	12	4	1	1	9	28	8	8	0	0	0	36	11	82
ENSG00000225387	0	0	0	0	0	0	0	0	0	0	0	0	0	0	0	0	0	0	0	0	0	0	0	0	0	0	0	0	0	0	0	0	0	0	0	0	0	0	0
ENSG00000048707	1631	891	1795	2340	3519	2699	1613	2281	2096	2003	1205	1136	1390	1657	3970	1586	1738	2155	1556	1772	2179	5051	2094	2067	1772	1046	1286	1315	733	906	1766	1708	1319	1899	1161	870	1523	1813	776
ENSG00000225196	0	0	0	0	0	0	0	2	0	0	0	0	0	0	0	0	0	0	0	0	0	0	0	0	0	0	0	0	0	0	0	0	0	0	0	0	0	0	0
ENSG00000162444	55	526	78	928	0	201	69	11	88	80	100	416	92	206	121	112	86	294	69	229	44	24	231	1326	288	44	42	314	193	262	318	279	61	0	59	0	100	215	70
ENSG00000279625	0	0	0	0	0	0	0	0	0	0	0	0	0	0	0	0	0	0	0	0	0	0	0	2	0	0	0	0	0	0	0	0	0	0	0	0	0	0	0
ENSG00000180758	205	140	386	476	156	1292	261	559	329	435	185	191	391	238	553	290	345	252	287	502	296	773	456	324	400	251	140	168	184	172	270	241	234	721	131	349	269	1122	663
ENSG00000184677	380	671	897	2560	353	893	529	1387	864	823	500	501	377	475	1397	923	395	491	971	790	626	798	638	961	665	194	392	847	283	402	1323	590	601	499	135	422	547	709	564
ENSG00000288398	37	56	85	76	0	91	77	160	28	107	60	76	43	177	74	105	97	124	31	89	16	132	74	145	30	64	46	32	0	52	30	76	42	55	9	26	122	361	24
ENSG00000224621	2	1	1	12	0	9	0	0	9	0	0	0	10	0	5	0	0	4	0	7	4	0	6	5	16	0	2	1	0	2	0	5	2	0	2	0	0	16	0
ENSG00000285833	0	0	0	0	0	0	0	0	0	0	0	0	0	0	0	0	0	0	1	0	0	0	0	0	0	0	0	0	0	0	0	0	0	0	0	0	0	0	0
ENSG00000131697	152	224	378	428	81	263	127	502	301	304	316	54	135	120	521	31	137	57	265	261	163	225	182	49	266	251	164	39	149	423	247	328	316	177	44	2	156	464	120
ENSG00000284692	0	0	0	0	0	0	0	0	0	0	0	0	0	0	0	0	0	0	0	0	6	0	0	0	0	0	0	0	0	0	0	0	0	0	0	0	0	0	0
ENSG00000284745	0	0	0	0	0	0	0	0	0	0	0	0	2	0	0	0	0	0	0	0	0	0	0	0	0	0	0	0	0	0	0	0	0	0	0	0	0	0	0
ENSG00000280222	2	0	0	7	0	2	0	4	4	0	0	4	2	0	2	0	0	0	2	0	0	0	8	1	0	0	0	0	0	0	0	0	10	38	0	0	2	2	0
ENSG00000285945	0	0	0	0	0	0	0	0	0	0	0	0	0	0	0	0	0	0	0	0	0	0	0	0	0	0	0	0	0	0	0	0	0	0	0	0	0	0	0
ENSG00000197921	0	1	0	0	0	0	0	0	0	0	0	0	0	2	0	0	0	0	0	2	0	0	0	0	0	0	0	2	0	1	0	2	0	2	0	0	0	0	2
ENSG00000233755	0	0	0	0	0	0	0	0	0	0	0	0	0	0	0	0	0	0	0	0	0	0	0	0	0	0	0	0	0	0	0	0	0	0	0	0	0	0	0
ENSG00000233929	2	0	4	0	0	0	2	0	1	1	4	0	1	0	3	0	2	0	2	0	1	0	7	0	3	0	8	0	9	0	2	0	1	0	1	0	6	2	0
ENSG00000271742	0	0	0	0	0	0	0	0	0	0	0	0	0	0	0	0	0	0	0	0	0	0	0	2	0	0	0	0	0	0	0	0	0	0	0	0	0	0	0
ENSG00000234166	0	0	0	0	0	0	0	0	0	0	0	0	0	0	0	0	0	0	0	0	0	0	0	0	0	0	0	0	0	0	0	0	0	0	0	0	0	0	0
ENSG00000235282	0	0	0	0	0	0	0	0	0	0	0	0	0	0	0	0	0	0	0	0	0	0	0	0	0	0	0	0	0	0	0	0	0	0	0	0	0	0	0
ENSG00000055070	1347	1178	1195	1992	477	1863	1740	3340	1185	1054	1876	1544	1195	1820	2097	714	1336	1905	890	1618	928	1981	1711	2061	1315	663	1327	1867	1269	1827	1247	683	1292	858	502	784	1548	3906	981
ENSG00000175087	660	423	352	604	868	531	377	419	584	697	535	572	489	698	519	425	564	603	477	504	1277	1341	559	618	690	278	569	424	325	314	465	1222	802	1315	362	807	338	802	275
ENSG00000157191	1193	819	773	1869	208	1274	1516	3253	1225	976	2169	1116	1032	676	2408	729	1119	1300	664	1225	1227	2160	1940	2064	1461	499	1153	1111	1223	1353	1818	857	1702	1277	1042	1240	1057	1467	957
ENSG00000230035	0	0	0	0	0	0	0	0	2	0	0	0	0	0	0	0	0	0	0	0	0	0	0	0	0	0	0	0	0	0	0	0	0	0	0	0	0	0	0
ENSG00000225643	8	3	0	0	0	4	2	3	2	1	2	1	9	12	9	3	0	0	4	1	0	0	3	3	4	1	0	2	0	4	18	6	0	0	4	0	2	6	0
ENSG00000284666	0	0	0	0	0	0	0	0	0	0	0	0	0	0	0	0	0	0	0	0	0	0	0	0	0	0	0	0	0	0	0	0	0	0	0	0	0	0	0
ENSG00000228943	0	0	0	0	0	0	0	0	0	0	0	0	0	0	0	0	0	0	0	0	0	0	2	0	0	0	0	0	0	2	0	0	0	0	0	0	0	0	0
ENSG00000234397	0	0	0	0	0	0	0	0	0	0	0	0	0	0	0	0	2	0	0	0	0	0	0	0	0	0	0	0	0	2	0	0	0	0	2	0	0	0	0
ENSG00000284309	0	0	0	0	0	0	0	0	0	0	0	0	0	0	0	0	0	0	0	0	0	43	0	0	0	0	0	0	0	0	0	4	0	0	0	0	0	0	14
ENSG00000162511	2876	1073	1516	3270	1355	1778	3346	16582	2615	1629	6651	1742	3661	2417	5682	528	2457	1931	603	2000	6857	4418	3686	3118	3782	1419	3070	2121	6249	4127	7443	1585	7261	9354	5274	3715	2089	2143	362
ENSG00000158014	0	0	6	0	0	4	14	4	6	0	12	0	4	0	3	1	6	14	0	4	0	90	10	3	16	12	10	10	0	14	10	68	0	86	1	0	6	2	88
ENSG00000204138	2627	1161	1422	1800	943	2864	1161	1918	1885	1936	1607	1533	1470	1765	2741	1417	1465	1964	1761	896	2071	2193	1677	2688	2021	955	1845	993	1090	1213	1801	2136	2007	1913	713	3235	1213	1538	1334
ENSG00000233419	0	0	0	0	0	0	0	0	0	0	0	0	0	0	0	0	0	0	0	0	0	0	0	0	0	2	0	0	0	0	0	0	0	0	0	0	0	0	0
ENSG00000235263	4	4	21	81	0	43	37	0	14	23	18	26	8	0	33	0	0	29	2	21	0	0	8	48	13	11	20	158	0	33	0	27	6	74	10	0	8	134	164
ENSG00000228176	0	0	0	0	0	0	0	0	0	0	0	0	0	0	0	0	0	0	0	0	0	0	0	0	0	0	0	0	0	0	0	0	0	0	0	0	0	0	0
ENSG00000231251	0	0	0	0	0	0	0	0	0	0	0	0	0	0	0	0	0	0	0	0	0	0	0	0	0	0	0	0	0	0	0	0	0	0	0	0	0	0	0
ENSG00000142675	53	0	258	32	0	8	28	54	141	79	57	6	46	34	373	236	76	2	101	14	28	0	150	187	189	8	101	11	66	22	187	10	200	0	7	54	89	4	0
ENSG00000197245	107	111	53	64	0	19	24	34	18	21	77	64	157	69	74	29	77	98	4	21	59	0	65	153	126	6	64	26	36	101	265	102	54	0	30	40	36	73	0
ENSG00000130772	9	4	0	1	0	5	8	6	7	12	6	0	1	1	2	9	6	0	6	2	10	4	2	11	10	2	4	6	2	18	2	4	2	1	0	10	13	20	0
ENSG00000215899	0	0	0	0	0	0	0	0	0	0	0	0	0	0	0	0	0	4	0	0	0	0	0	0	0	0	0	0	0	0	0	0	0	0	0	0	0	0	0
ENSG00000271398	0	0	0	0	0	0	0	0	0	0	0	0	0	0	0	0	0	0	0	0	0	0	0	0	0	0	0	0	0	0	0	0	0	0	0	0	0	0	0
ENSG00000225011	0	0	0	0	0	0	0	0	0	0	0	0	0	0	0	0	0	0	0	0	0	0	0	0	0	0	0	0	0	0	0	0	0	0	0	0	0	0	0
ENSG00000235069	0	0	0	0	0	0	0	0	0	0	0	0	0	0	0	0	0	0	0	0	0	0	0	0	0	0	0	0	0	0	0	0	0	0	0	0	0	0	0
ENSG00000284676	0	0	0	0	0	0	0	0	0	0	0	0	0	0	0	0	0	0	0	0	0	0	0	0	0	0	0	0	0	0	0	0	0	0	1	0	0	0	0
ENSG00000237058	0	0	0	0	0	0	0	0	0	0	0	0	0	0	0	0	0	0	0	0	0	0	0	0	0	0	0	0	0	0	0	0	0	0	0	0	0	0	0
ENSG00000233399	0	0	1	0	0	0	0	6	0	0	0	0	0	0	2	0	0	0	0	0	0	0	0	0	0	0	0	2	0	6	0	4	0	0	0	0	1	0	0
ENSG00000090020	257	143	384	321	98	191	269	2462	305	246	477	177	389	208	663	180	208	303	190	245	325	249	379	276	656	81	301	306	251	306	664	146	586	363	219	229	262	110	316
ENSG00000157978	811	564	777	854	98	994	1143	1006	1138	975	815	831	759	1156	1241	845	866	1014	807	1146	747	1162	727	1576	882	493	863	699	391	965	919	887	1009	924	270	307	565	1788	476
ENSG00000130770	0	0	0	1	0	0	0	0	0	0	0	0	0	0	0	0	0	4	0	0	0	0	0	0	0	0	0	0	0	0	0	0	0	0	1	0	0	0	0
ENSG00000229044	3	0	0	1	0	0	0	0	0	0	0	0	0	1	0	0	4	0	2	0	0	0	0	0	0	0	0	0	0	0	0	0	0	22	1	0	0	0	0
ENSG00000162512	3998	930	1706	2976	1627	2283	6403	5005	3945	2662	10265	1702	3356	2469	12171	867	4855	1179	791	1746	5053	2823	5328	2496	2602	961	3627	1090	2951	1625	4566	1179	4668	1222	4092	540	4922	1521	1461
ENSG00000158006	1342	404	662	838	368	606	1014	416	882	719	641	575	833	572	1177	386	868	1003	816	784	821	740	897	423	1150	314	807	505	657	417	840	563	759	796	337	515	777	1437	1128
ENSG00000214812	0	0	0	0	0	0	0	0	0	0	0	0	0	0	0	0	0	0	0	0	0	0	0	0	1	0	0	0	0	0	0	0	0	0	1	0	0	0	1
ENSG00000126698	1481	892	851	1648	663	2618	1301	2478	978	976	1610	1299	1046	1276	1449	915	1191	1757	1103	1205	1720	2498	1808	1979	1866	821	1291	1431	1389	1611	1551	1647	2019	2445	1213	1345	934	2931	655
ENSG00000229447	12	4	14	32	65	6	2	44	29	20	0	2	1	4	14	16	0	0	31	4	14	0	0	11	13	7	1	1	6	6	45	7	8	15	2	10	7	2	0
ENSG00000229607	0	0	0	0	0	0	0	0	0	0	0	0	0	0	0	0	0	0	0	0	0	0	0	0	0	0	0	0	0	0	0	0	0	0	0	0	0	0	0
ENSG00000130766	0	0	0	0	0	0	0	0	0	0	0	0	0	0	0	0	0	0	0	0	0	0	0	0	0	0	0	0	0	0	0	0	0	0	0	0	0	0	0
ENSG00000168528	5321	4574	4075	3599	204	4266	4504	4946	2274	1903	3058	2592	3925	5163	4118	431	3488	12493	3286	8742	1172	3934	2733	3442	3757	1214	3922	4326	3149	2990	4752	2322	3249	5910	666	3320	2698	18047	1130
ENSG00000196581	28	0	5	9	0	0	8	6	6	2	18	4	54	0	65	0	5	0	11	18	24	0	43	20	51	0	36	0	11	1	84	4	34	27	21	41	14	10	0
ENSG00000169403	325	111	196	394	175	194	675	3936	371	289	978	194	347	123	1105	39	403	238	38	98	642	541	239	281	268	88	346	247	315	200	669	142	633	554	466	257	315	274	162
ENSG00000084628	0	0	0	0	0	2	0	10	0	0	0	3	0	0	0	0	0	0	0	0	0	0	0	0	0	0	0	8	0	0	0	0	0	0	0	12	0	0	36
ENSG00000060688	399	322	316	809	138	1075	443	1057	429	445	423	393	366	394	588	365	411	333	259	349	300	796	428	541	426	309	367	456	373	582	343	354	565	713	276	664	297	711	262
ENSG00000171612	414	248	672	2083	573	2438	1343	810	457	491	470	1357	406	686	939	502	276	1056	308	894	442	764	577	1647	966	876	776	1207	802	804	286	378	853	2975	347	368	168	4341	1199
ENSG00000270927	0	0	0	0	0	0	0	0	0	0	0	0	0	0	0	0	0	0	0	0	0	0	0	0	0	0	0	0	0	0	0	0	0	0	0	0	0	0	0
ENSG00000188910	1	40	0	50	0	2	18	1510	81	68	31	4	43	0	10	16	71	0	10	54	22	2	11	0	18	0	23	4	41	73	0	20	44	0	8	0	12	0	0
ENSG00000230523	0	0	0	0	0	0	0	0	0	2	0	0	0	0	0	0	0	4	0	0	0	0	0	0	0	0	0	0	0	0	0	0	0	0	0	0	0	0	0
ENSG00000116138	1404	771	1128	1580	1406	1511	1017	916	1440	1507	1188	732	784	708	1756	696	1318	1387	1413	978	1489	1367	1246	970	1330	747	1146	602	711	374	1039	2107	1281	1367	535	1395	991	1423	798
ENSG00000158161	411	318	503	832	335	881	379	1110	471	519	346	524	297	364	791	565	394	434	389	374	508	759	691	1022	538	264	447	429	383	517	541	531	690	455	329	496	474	668	269
ENSG00000142684	0	0	0	0	0	0	0	0	0	0	0	0	0	0	0	0	0	0	0	0	0	0	0	0	0	0	0	0	0	0	0	0	0	0	0	0	0	0	0
ENSG00000121769	170	97	69	145	24	46	113	194	134	144	308	68	151	54	339	54	184	69	61	257	155	122	238	130	140	120	147	56	182	86	256	129	394	201	93	14	162	145	0
ENSG00000142627	1136	581	1477	350	124	499	1093	1354	1048	604	1545	869	2484	252	1829	287	581	650	900	1367	1447	1554	842	640	3422	545	782	356	1603	911	506	212	2251	475	674	325	1260	1387	188
ENSG00000284668	0	0	0	0	0	2	0	0	0	0	0	0	0	0	0	0	0	0	0	0	0	0	0	0	0	0	0	0	0	0	0	0	0	0	0	0	0	0	0
ENSG00000233234	0	0	0	0	0	0	0	0	0	0	0	0	0	0	0	0	0	0	0	0	0	0	0	0	0	0	0	0	0	0	0	0	0	0	0	0	0	0	0
ENSG00000142632	25	37	60	142	0	121	18	219	52	62	65	0	26	196	97	161	52	18	24	125	100	156	77	186	122	91	32	38	19	281	38	41	204	117	9	158	62	637	0
ENSG00000234593	0	0	0	0	0	6	0	0	0	0	0	0	0	0	0	0	0	4	0	0	0	0	0	0	0	0	0	0	0	0	0	0	0	22	0	0	0	0	0
ENSG00000270605	0	0	0	4	0	2	0	0	0	0	0	0	2	0	0	0	0	0	0	0	0	0	0	0	0	0	0	2	0	0	0	0	0	0	0	0	0	0	0
ENSG00000189337	359	40	562	118	48	145	248	40	390	394	583	31	269	31	601	50	293	56	496	198	854	49	550	85	278	62	433	65	185	185	423	136	786	96	261	18	747	13	10
ENSG00000235084	3	2	4	2	0	17	4	6	13	5	4	5	8	5	18	4	11	15	2	7	11	16	2	17	20	5	6	7	7	10	1	0	0	31	0	0	4	18	11
ENSG00000235143	0	0	0	0	0	0	0	0	0	0	0	0	0	0	0	0	0	0	0	0	0	0	0	0	0	0	0	0	0	0	0	0	0	0	0	0	0	0	0
ENSG00000225478	0	0	0	0	0	0	0	0	0	0	0	0	0	0	0	0	0	0	0	0	0	0	0	0	0	0	0	0	0	0	0	0	0	0	0	0	0	0	0
ENSG00000028137	2264	1101	1598	2712	700	1911	2665	7978	1735	1223	4560	1116	2541	1843	3620	736	2214	1376	988	1047	2119	1123	1960	1736	3019	840	2289	1345	4107	1972	3180	964	4590	2425	2330	351	1838	1825	800
ENSG00000204464	0	0	0	4	0	3	0	1	2	6	0	0	0	0	4	0	2	0	0	0	22	0	0	0	5	0	0	0	3	0	0	2	1	0	0	0	0	0	0
ENSG00000233372	0	0	0	0	0	0	0	0	0	0	0	0	0	0	0	0	0	0	0	0	0	0	0	0	0	0	0	0	0	0	0	0	0	0	0	0	0	0	0
ENSG00000283259	0	0	0	0	0	0	0	0	0	0	0	0	0	0	0	0	0	0	0	0	0	0	0	0	0	0	0	0	0	0	0	0	0	0	0	0	0	0	0
ENSG00000284543	3	24	9	30	0	32	0	10	4	4	0	62	2	8	20	10	2	15	4	17	0	72	0	6	12	1	19	122	4	4	0	2	0	36	0	0	0	5	41
ENSG00000130939	492	656	1123	2313	1056	3708	896	1747	772	947	821	1756	783	1354	2238	1083	1080	1343	837	977	1399	1530	1247	1521	884	676	624	1730	293	604	851	1230	1104	1677	474	1059	1068	2509	533
ENSG00000175147	4	4	21	49	0	4	5	96	13	10	4	0	5	0	60	0	12	0	17	33	2	103	29	20	35	0	11	4	16	6	38	15	15	17	23	0	33	6	23
ENSG00000127472	231	59	325	35	174	69	149	815	157	119	154	45	233	8	268	24	131	42	122	80	118	30	460	145	661	24	231	36	282	561	242	163	360	38	130	19	185	49	834
ENSG00000060656	205	285	687	291	165	459	645	660	541	464	193	655	393	1563	1272	376	428	2535	247	1880	269	626	544	1079	537	379	173	42	147	1334	393	852	224	189	63	50	334	1732	1334
ENSG00000163867	342	202	461	621	675	371	282	527	427	588	319	253	210	153	539	299	215	313	460	320	581	908	342	367	437	170	289	324	291	375	827	688	603	891	223	650	272	380	871
ENSG00000232768	0	0	1	0	0	0	0	0	0	0	0	0	0	0	0	0	0	0	0	0	0	0	0	0	4	0	0	0	0	0	0	5	0	0	0	0	0	0	0
ENSG00000230214	0	0	0	0	0	0	0	0	0	0	0	0	0	0	0	0	0	0	0	0	0	0	0	0	0	0	0	0	0	0	0	0	0	0	0	0	0	0	0
ENSG00000189280	4	9	4	0	11	2	0	33	6	6	0	0	0	0	3	23	11	0	24	0	14	0	4	0	2	14	6	0	0	7	30	6	0	0	0	0	0	17	0
ENSG00000134698	592	571	1098	1362	1077	859	830	1549	1178	1335	936	585	560	702	2228	579	816	819	1113	1032	1300	989	1403	1236	937	458	581	563	502	604	2252	1517	1114	1144	618	803	919	639	1041
ENSG00000134690	21	47	32	240	0	461	68	813	17	38	64	250	12	557	53	281	34	127	18	97	14	294	16	744	11	136	15	194	17	247	46	26	34	216	22	385	20	576	218
ENSG00000272420	2	4	12	5	0	14	2	16	6	6	13	8	2	0	13	6	0	5	21	4	0	8	10	10	6	7	10	8	2	0	0	46	0	22	1	2	4	1	33
ENSG00000132881	69	37	59	90	60	81	134	107	77	46	55	82	53	134	124	74	113	160	31	56	82	34	67	129	56	33	46	60	40	139	28	55	100	79	24	21	113	440	79
ENSG00000273274	6	0	0	0	0	0	0	6	0	0	0	0	0	0	4	0	0	0	2	2	0	0	2	2	12	0	0	0	0	0	0	0	0	0	0	0	1	1	0
ENSG00000272510	4	5	21	11	0	10	3	7	6	19	10	3	1	5	13	10	20	9	26	36	7	0	13	7	0	2	2	0	16	3	28	55	17	14	3	21	17	5	0
ENSG00000236648	0	0	0	0	0	0	0	0	0	0	0	0	0	0	0	0	0	0	0	0	0	0	0	0	0	0	0	0	0	0	0	0	0	0	0	0	0	0	0
ENSG00000232273	2	3	2	19	57	0	0	15	0	3	0	0	6	0	11	6	0	4	20	0	0	0	0	0	7	3	0	0	6	1	0	0	18	16	2	0	1	0	0
ENSG00000009709	0	0	0	0	0	0	0	0	0	0	0	0	0	0	0	0	0	0	0	0	0	0	0	0	0	0	0	0	0	0	0	0	0	0	0	0	0	0	0
ENSG00000287396	0	0	0	0	0	2	0	0	0	0	0	0	0	0	0	0	0	0	0	0	0	0	0	0	0	0	0	0	0	0	0	0	0	0	0	0	0	0	0
ENSG00000223589	0	0	0	0	0	0	0	0	0	0	0	0	0	0	0	0	0	0	0	0	0	0	0	0	0	0	0	0	0	0	0	0	0	0	0	0	0	0	0
ENSG00000158008	0	2	2	0	0	3	0	8	2	0	0	3	4	0	0	7	2	0	0	4	0	0	8	13	20	6	0	4	0	4	0	20	0	0	0	0	0	3	12
ENSG00000130940	85	101	139	211	19	234	34	300	213	108	91	191	149	84	207	285	91	94	55	177	117	322	108	189	373	78	82	111	94	186	90	131	168	171	98	106	83	121	81
ENSG00000116771	2924	1703	2923	2254	674	8429	3718	469	2720	2368	3259	1640	2527	2003	3937	1839	4091	4720	3393	2685	2510	659	2639	3317	2417	1476	2699	1836	1183	923	1501	2621	1746	1743	488	2010	2932	5928	314
ENSG00000237301	0	0	0	11	0	0	0	14	0	5	0	1	0	2	0	0	0	12	2	0	0	0	2	0	0	3	6	0	0	8	0	0	0	0	0	36	0	1	0
ENSG00000163879	520	237	426	212	26	230	870	627	650	691	634	730	616	181	797	131	403	244	661	816	513	649	862	707	670	56	444	14	793	540	785	150	1115	165	192	0	430	1165	0
ENSG00000227527	0	5	6	9	0	4	3	8	0	2	4	11	0	3	16	2	9	7	5	0	16	0	4	7	10	11	2	3	0	3	8	6	14	0	3	0	9	19	0
ENSG00000116954	379	241	231	572	186	848	304	697	273	380	482	461	396	326	413	199	248	617	224	334	682	1207	551	602	612	160	337	346	450	524	473	901	563	977	491	765	251	998	1211
ENSG00000228589	341	152	499	692	304	142	641	189	291	272	216	209	193	250	290	196	285	335	73	163	162	156	120	323	504	168	175	181	1105	167	101	293	321	430	181	434	404	229	125
ENSG00000163873	0	0	22	8	0	0	0	0	2	16	44	0	10	0	31	0	4	12	8	0	0	0	58	0	0	0	14	0	0	2	0	0	0	0	18	0	6	0	0
ENSG00000117215	69	53	63	294	0	61	44	59	33	22	163	117	191	71	173	0	19	14	6	0	98	172	74	115	40	41	27	107	2	8	90	0	34	31	58	0	24	4	0
ENSG00000196449	271	135	223	451	236	346	317	339	213	208	310	421	170	190	316	152	223	424	248	300	296	489	365	496	264	185	247	304	276	316	253	302	556	421	177	363	173	512	1150
ENSG00000230163	0	0	0	0	0	0	0	0	0	0	0	0	0	0	0	0	0	0	0	0	0	0	0	0	0	0	0	0	0	0	0	0	0	0	0	0	0	0	0
ENSG00000227538	0	0	0	0	0	0	0	0	0	0	0	0	1	0	0	0	0	0	0	0	0	0	0	0	0	0	0	0	0	0	0	0	0	0	0	0	0	0	0
ENSG00000236500	0	0	0	0	0	0	0	0	0	0	0	0	0	0	0	0	0	0	0	0	0	0	0	0	0	0	0	0	0	0	0	0	0	0	0	0	0	0	0
ENSG00000044012	45	6	16	4	0	80	25	76	72	65	34	135	41	31	81	280	24	2	26	12	4	76	12	72	16	67	186	89	20	32	17	18	57	0	3	0	80	28	0
ENSG00000179051	8	102	1	38	5	65	3	144	24	12	16	86	28	44	46	28	0	95	5	7	11	36	27	113	62	15	37	28	9	16	16	39	23	25	10	15	9	28	12
ENSG00000215895	0	2	2	8	2	3	5	0	6	5	1	5	0	5	1	2	1	4	6	0	1	2	2	0	3	8	2	5	4	0	2	1	0	3	3	0	0	4	1
ENSG00000284650	0	0	0	0	0	0	0	0	0	0	0	0	0	0	0	0	0	0	0	0	0	0	0	0	0	0	0	0	0	0	0	0	0	0	0	0	0	0	0
ENSG00000237329	0	0	0	0	0	0	0	2	0	0	0	0	0	0	0	0	0	0	0	0	0	0	0	0	0	0	0	0	0	2	0	0	0	0	0	0	2	0	0
ENSG00000236948	0	0	2	0	0	0	0	0	0	0	0	0	0	0	0	0	0	0	0	0	0	0	0	0	0	0	0	0	0	0	0	0	0	0	0	0	0	0	0
ENSG00000126067	3038	1098	2248	5137	1936	4358	3408	3992	2886	2948	3167	3256	3072	4053	3544	1734	2719	2865	2901	3878	3130	4580	2832	3295	3557	2082	2921	4305	1857	2200	2023	2683	4138	4636	1362	4818	2492	7034	751
ENSG00000274944	0	0	0	1	0	0	0	0	0	0	0	0	0	0	1	0	0	0	1	0	0	8	0	0	0	0	0	0	0	0	0	3	0	0	0	0	0	1	0
ENSG00000132906	290	327	343	419	94	431	319	587	323	364	566	196	351	537	656	286	364	355	597	273	302	366	282	321	611	260	240	370	225	293	460	712	503	184	181	288	321	631	256
ENSG00000197312	2790	1796	2859	3884	3681	7859	1970	1340	3514	3392	2013	3458	1826	2124	5855	2640	2833	3627	3515	2347	3234	1617	2530	2458	2062	1745	2684	2233	1375	1023	3007	3236	2842	2750	965	1899	2335	3054	1393
ENSG00000284748	0	0	0	0	0	0	0	0	0	0	0	0	0	0	0	0	0	0	0	0	0	0	0	0	0	0	0	0	0	0	0	0	0	0	0	0	0	0	0
ENSG00000272078	2	3	17	19	68	22	7	38	18	21	13	7	22	0	21	10	8	5	18	8	0	0	0	17	47	4	24	18	12	26	0	6	8	0	25	0	6	8	0
ENSG00000173660	1984	1179	1673	2999	867	4832	2263	3083	1659	1622	2622	1694	1245	6012	1852	1654	1707	2481	1700	3045	673	2623	1900	2614	2032	1208	1564	2931	2283	4588	717	1657	1452	1366	860	1248	1627	6609	724
ENSG00000224592	1	0	0	0	0	0	0	4	0	0	4	0	0	0	7	0	2	0	5	0	0	0	0	0	0	1	0	0	0	0	0	0	0	0	0	0	5	0	0
ENSG00000233728	0	0	0	0	0	0	0	0	0	0	0	0	0	0	0	0	0	0	0	0	0	0	0	0	0	0	0	0	0	0	0	0	0	0	0	0	0	0	0
ENSG00000230451	0	0	0	0	0	0	0	0	0	0	0	0	0	0	0	0	0	0	0	0	0	0	0	0	0	0	0	0	0	0	0	0	0	0	0	0	0	0	0
ENSG00000231606	0	0	0	0	0	4	0	0	0	0	0	0	0	0	0	0	0	0	0	0	0	0	0	0	0	0	0	0	0	0	0	0	0	0	0	0	0	0	0
ENSG00000215900	0	0	0	0	0	0	0	0	0	0	0	0	0	0	0	0	0	0	0	0	0	0	0	0	0	0	0	0	0	0	0	0	0	0	0	0	0	0	0
ENSG00000284632	0	0	0	0	0	0	0	0	0	0	0	0	0	0	0	0	0	0	0	0	0	0	0	0	0	0	0	0	0	0	0	0	0	0	0	0	0	0	0
ENSG00000241014	4	1	10	10	0	6	0	12	4	9	6	4	2	2	8	5	2	9	9	13	0	0	16	14	5	5	10	6	0	6	0	8	0	19	5	0	10	4	0
ENSG00000054118	3193	2571	2578	5504	2019	4263	2701	4415	3460	3519	4165	3019	2807	2819	5647	3753	2880	3625	2738	2368	2272	2752	3362	4737	3616	1587	3302	2863	2211	2177	3218	2333	2730	2232	1292	1447	2049	2606	3491
ENSG00000254553	0	0	0	0	0	0	0	0	0	0	0	1	0	0	0	0	0	0	0	0	0	0	0	0	0	0	0	0	0	0	0	0	0	0	0	0	0	0	0
ENSG00000284653	0	0	0	0	0	0	0	0	0	0	0	0	0	0	0	0	0	0	0	0	0	0	0	0	0	0	0	0	0	0	0	0	0	0	0	0	0	0	0
ENSG00000237749	2	3	1	7	0	5	0	0	1	0	1	3	1	1	1	5	0	1	2	2	0	2	3	3	3	1	0	2	1	1	0	2	0	0	7	0	0	0	0
ENSG00000276747	0	0	0	0	0	0	0	0	0	0	0	0	0	0	0	0	0	0	0	0	0	0	0	0	0	0	0	0	0	0	0	0	0	0	0	0	0	0	0
ENSG00000284705	0	0	0	0	0	0	0	0	0	0	0	0	0	0	0	0	0	0	0	0	0	0	0	0	0	0	0	0	0	0	0	0	0	0	0	0	0	0	0
ENSG00000228776	0	0	0	0	0	0	0	0	0	0	0	0	0	0	0	0	0	0	0	0	0	0	0	0	0	0	0	0	0	0	0	0	0	0	0	0	0	0	0
ENSG00000159339	4	0	0	1	0	0	0	0	0	0	13	0	0	0	18	0	2	0	0	0	2	0	2	0	9	0	0	0	23	0	2	0	0	1	0	0	0	2	0
ENSG00000197982	667	266	657	575	148	720	1023	1088	1192	895	641	1477	627	1045	544	416	609	932	449	971	514	895	715	1029	828	473	416	1061	829	1261	751	636	567	1324	325	940	616	3265	1054
ENSG00000261781	0	0	0	0	0	0	0	0	0	0	0	0	0	0	0	0	0	0	0	0	0	0	0	0	0	0	0	0	0	0	0	0	0	0	0	0	0	0	0
ENSG00000183317	0	4	9	229	0	4	0	19	12	5	0	0	7	0	4	0	4	0	0	20	0	15	12	22	10	0	0	3	0	26	20	4	0	0	0	0	0	8	56
ENSG00000183386	138	110	167	222	68	112	223	1099	179	186	320	331	232	82	223	176	159	342	74	142	234	412	261	293	352	16	232	320	338	409	222	124	437	609	213	93	182	321	439
ENSG00000284743	35	8	4	2	0	14	16	0	7	14	10	13	1	6	22	2	24	10	24	2	19	0	8	2	12	1	8	4	10	15	0	8	38	0	0	0	0	8	0
ENSG00000158315	6	8	6	12	0	21	14	219	11	17	14	0	1	1	13	7	0	2	5	12	0	69	4	8	14	0	2	1	2	20	0	13	0	34	3	59	13	20	24
ENSG00000204084	678	322	945	560	699	431	499	713	1633	1583	572	255	393	164	1516	227	557	371	1304	465	570	167	657	637	626	173	509	306	353	390	1081	354	842	368	183	114	721	667	358
ENSG00000186973	0	0	0	0	0	54	0	98	0	0	0	0	2	0	0	0	0	0	3	0	0	26	0	1	0	0	0	2	0	0	0	0	16	0	0	0	0	6	4
ENSG00000146463	1204	628	1014	1673	1387	2270	810	2295	1075	1191	967	1322	722	1113	1792	1055	912	825	1090	1031	1630	2191	1202	1288	1364	588	1134	936	751	872	1391	1429	1604	1920	956	1900	871	1520	953
ENSG00000183520	501	292	404	738	349	788	408	1066	454	462	600	582	523	590	513	375	433	652	408	454	664	1027	629	567	745	288	413	633	574	613	507	568	715	1069	410	1041	335	1071	905
ENSG00000271741	0	0	0	0	0	0	0	0	0	0	0	0	0	0	0	0	0	0	0	0	0	0	0	0	0	0	0	0	0	0	0	0	0	0	0	0	0	0	0
ENSG00000214141	0	0	0	0	0	0	0	0	0	0	0	0	0	0	0	0	0	0	0	0	0	0	0	0	0	0	0	0	0	0	0	0	0	0	0	0	0	0	0
ENSG00000142686	129	88	167	559	152	242	186	620	246	191	142	290	151	313	245	258	136	225	40	160	132	640	267	412	210	173	164	134	162	378	90	299	245	483	142	483	196	636	84
ENSG00000224751	0	0	0	1	0	0	0	8	1	0	0	0	2	0	1	10	0	0	0	0	0	0	0	0	0	0	0	0	2	0	0	0	0	0	0	0	0	0	0
ENSG00000117148	0	2	0	4	0	6	0	59	0	0	0	0	0	0	0	0	0	0	0	18	14	0	0	114	0	0	0	43	0	0	0	0	0	0	0	0	0	12	0
ENSG00000230585	6	1	8	0	0	4	0	16	21	10	0	0	5	0	13	1	3	0	3	0	0	0	10	4	1	1	4	3	6	6	0	4	4	0	2	0	12	0	0
ENSG00000117000	712	376	456	624	633	842	400	978	817	737	713	550	549	495	1224	496	562	502	834	425	966	973	1023	709	998	213	1029	391	904	574	688	706	1427	1083	909	1440	483	598	638
ENSG00000284989	0	0	0	0	0	0	0	0	0	0	0	0	0	0	0	0	0	0	0	0	0	0	0	0	0	0	0	0	0	0	0	0	0	0	0	0	0	0	0
ENSG00000231630	0	0	0	0	0	0	0	0	0	0	0	0	0	0	0	0	0	0	0	0	0	0	0	0	0	0	0	0	0	0	0	0	0	0	0	0	0	0	0
ENSG00000092853	4	24	23	92	84	264	45	488	22	3	26	75	31	343	58	452	23	56	4	64	16	218	10	399	38	98	13	135	6	213	88	12	2	50	3	178	9	324	53
ENSG00000255811	0	0	0	0	0	0	0	0	0	0	0	0	0	0	2	0	0	0	2	0	0	0	0	0	0	0	0	0	0	0	0	0	0	0	0	0	0	0	0
ENSG00000134697	694	552	742	1726	662	1587	618	1807	656	806	792	1177	1003	1020	1060	675	842	1383	828	1155	644	1948	1068	1315	1165	619	763	1511	1352	1313	1166	784	1383	1238	820	875	487	1779	3352
ENSG00000187513	676	491	269	169	88	111	168	132	296	220	464	150	733	177	1006	152	526	498	180	270	98	123	1034	436	855	60	472	589	2818	1311	852	389	551	502	603	0	923	124	0
ENSG00000238145	0	6	0	0	0	0	0	4	0	0	3	0	0	0	0	0	0	0	0	0	0	0	0	0	0	0	0	0	0	0	0	0	0	0	0	0	0	0	0
ENSG00000225142	0	0	0	0	0	0	0	0	0	0	0	0	1	0	0	0	0	0	0	0	0	0	0	0	0	0	0	0	0	0	0	0	0	0	0	0	3	0	0
ENSG00000230138	6	0	2	10	37	0	1	0	0	2	10	9	0	0	9	0	0	0	0	0	22	0	7	0	8	2	6	2	0	0	0	0	16	0	0	0	7	2	0
ENSG00000223390	0	0	0	0	0	2	0	0	0	10	0	2	0	0	3	0	0	0	8	0	0	0	0	0	4	0	0	4	0	3	0	0	0	0	0	0	2	0	0
ENSG00000284720	0	0	0	0	0	0	0	0	0	0	0	0	0	0	0	0	0	0	0	0	0	0	0	0	0	0	0	0	0	0	0	0	0	0	0	0	0	0	0
ENSG00000225671	0	0	0	0	0	0	1	0	0	0	2	0	0	1	0	1	0	0	0	0	0	0	0	0	2	0	0	0	0	0	0	1	0	0	2	0	2	1	0
ENSG00000116151	148	106	165	207	76	229	50	250	260	192	95	192	150	141	199	560	74	66	145	75	42	70	98	371	151	115	102	157	48	109	48	43	75	88	12	47	157	205	64
ENSG00000226147	0	0	3	0	0	0	0	0	14	2	0	0	1	4	3	3	1	1	6	0	0	0	1	2	2	0	3	3	4	10	0	2	0	0	0	0	0	1	15
ENSG00000006555	132	88	215	401	4	967	157	561	208	203	103	30	189	370	339	104	189	171	151	489	149	368	146	595	202	224	125	365	233	186	174	519	248	152	27	192	241	783	136
ENSG00000236111	0	0	0	0	0	0	0	0	0	0	0	0	1	0	0	0	0	0	0	0	0	0	0	1	0	0	0	0	0	0	0	0	0	0	0	0	0	0	0
ENSG00000066056	1300	841	655	826	611	536	760	548	885	492	1924	438	916	365	1831	596	1102	1556	374	916	747	206	1335	971	1435	495	1072	694	1082	1586	1277	963	1311	1141	717	217	944	290	417
ENSG00000214114	239	120	177	527	202	753	323	476	224	251	161	235	213	397	207	171	219	334	212	306	400	530	408	279	416	236	97	284	231	379	304	161	260	377	291	981	160	330	449
ENSG00000116544	14	14	8	23	0	10	12	47	8	17	50	7	18	12	49	19	25	7	6	18	0	0	12	65	26	2	18	25	15	32	77	6	31	0	6	0	24	24	14
ENSG00000231900	0	0	1	0	0	0	0	0	0	0	0	0	0	0	0	0	0	0	0	0	0	0	0	0	0	0	0	10	0	0	0	0	0	0	0	0	0	0	0
ENSG00000236723	1	0	9	4	0	0	1	6	0	6	0	0	1	1	9	1	0	0	13	0	0	6	16	5	0	2	4	3	1	2	29	4	0	0	1	0	0	4	14
ENSG00000232467	0	0	0	0	0	2	0	0	0	0	0	0	0	0	0	0	0	0	0	0	0	0	0	0	0	0	0	0	0	0	0	0	0	0	0	0	0	0	0
ENSG00000117016	32	22	53	152	0	54	10	224	70	34	103	7	40	188	79	64	40	10	30	58	69	46	135	105	48	20	73	12	4	82	60	138	40	106	13	16	67	59	22
ENSG00000121310	15097	2646	16294	8454	5528	5854	7214	2483	16830	14954	11825	5106	5698	3750	20653	5687	6766	8328	16507	9217	3114	1431	11749	13059	10209	6459	8699	10694	5758	6327	6333	7484	5676	2577	781	2190	8537	3454	8196
ENSG00000169213	0	168	28	893	20	23	8	4	8	2	2	953	40	0	9	756	0	236	0	889	16	1106	16	364	51	907	11	1221	0	31	0	946	112	719	29	455	1	7	109
ENSG00000163866	1479	551	868	1009	573	1573	1135	1237	1300	1006	1722	1129	941	994	1366	679	1106	1195	865	1174	745	636	1511	1732	1305	490	1163	877	1734	1863	958	1350	948	1097	488	1010	1142	2043	1336
ENSG00000225779	0	1	3	0	0	0	0	0	1	2	0	0	0	0	0	0	0	0	0	0	0	0	0	2	0	0	0	0	0	0	0	0	0	0	0	0	0	0	0
ENSG00000284601	0	1	0	0	0	0	0	0	0	0	0	0	0	0	0	0	0	0	0	0	0	0	0	0	0	0	0	0	0	0	0	0	0	0	0	0	0	0	0
ENSG00000237130	0	0	2	0	0	0	0	0	0	0	0	0	0	0	0	0	0	0	0	0	18	0	0	0	0	0	0	0	0	2	0	0	0	0	0	0	0	0	0
ENSG00000143001	2	0	0	3	0	0	0	0	0	0	0	1	2	6	0	0	0	0	0	0	0	1	2	10	4	0	3	4	0	11	0	0	0	19	0	0	3	16	0
ENSG00000227416	0	0	0	0	0	0	0	0	0	0	0	0	0	0	0	0	0	0	0	0	0	0	0	0	0	0	0	0	0	0	0	0	0	0	0	0	0	0	0
ENSG00000232335	0	0	0	0	0	2	0	2	0	0	0	0	0	1	0	0	0	0	0	0	0	0	0	0	0	0	0	0	0	0	0	0	0	0	0	0	0	0	0
ENSG00000260971	12	9	11	11	22	5	14	2	15	23	4	3	7	2	28	9	15	25	14	8	3	0	22	51	16	8	9	0	6	10	18	21	17	0	3	38	37	14	36
ENSG00000259832	0	3	0	0	0	6	0	0	4	0	0	0	0	0	0	0	0	0	0	0	0	0	0	1	6	0	0	0	1	0	0	0	0	0	0	0	0	0	0
ENSG00000284696	0	0	0	0	0	0	0	0	0	0	0	0	0	0	0	0	0	0	0	0	0	0	0	0	0	0	0	0	0	0	0	0	0	0	0	0	0	0	0
ENSG00000238242	0	0	0	0	0	0	0	0	0	0	0	4	0	0	0	0	0	0	0	0	0	0	0	0	0	0	0	0	0	0	0	0	0	0	0	0	0	0	0
ENSG00000285839	0	0	0	0	0	0	0	0	0	0	0	0	0	0	0	0	0	0	0	0	0	0	0	0	0	0	0	0	0	0	0	0	0	0	0	0	0	0	0
ENSG00000237290	0	0	0	0	0	0	0	0	0	0	0	0	0	0	0	0	0	0	0	0	0	0	0	0	0	0	0	0	0	0	0	0	0	0	0	0	0	0	0
ENSG00000232762	0	0	0	0	0	0	0	0	0	0	0	0	0	0	0	0	0	0	0	0	0	0	0	0	0	0	0	0	0	0	0	0	0	0	0	0	0	0	0
ENSG00000117419	770	432	704	1287	100	1328	847	1330	692	639	873	1174	758	1338	1123	1008	818	1501	655	1403	824	1198	748	1499	882	620	610	996	580	1171	976	1085	1159	1520	257	725	730	2484	1716
ENSG00000162384	849	408	618	890	161	694	658	1045	693	758	735	441	542	404	749	451	580	544	783	712	518	902	815	965	887	388	598	828	567	916	555	963	933	819	418	229	507	982	746
ENSG00000162391	356	70	72	0	124	169	84	1321	460	256	218	0	115	11	464	8	182	0	71	0	30	12	166	6	133	15	249	43	105	4	38	13	52	38	21	0	124	14	0
ENSG00000174348	350	153	660	33	72	35	372	189	355	170	351	17	876	5	857	4	207	83	149	262	1147	65	1501	85	1460	208	501	144	216	1298	1011	362	2281	939	725	93	846	47	60
ENSG00000117859	4198	2012	3215	4191	2877	2897	3694	2869	2635	2633	3468	2484	2832	3886	4448	1673	3248	1298	4722	3675	3835	5136	5063	3649	4854	1663	3675	2636	3641	4379	3115	6738	5003	4723	2579	3480	2832	2820	3835
ENSG00000228121	0	0	0	0	0	0	0	0	0	0	0	4	0	4	0	0	1	0	0	0	0	0	0	0	0	0	0	4	0	0	0	0	0	0	0	0	0	2	0
ENSG00000253313	274	810	302	339	6	177	209	0	48	47	66	189	313	10	137	106	164	188	174	1447	117	28	103	259	230	77	84	175	76	189	646	179	115	225	37	278	142	163	72
ENSG00000162396	134	127	91	225	73	303	94	95	73	91	68	153	76	145	185	169	187	315	78	146	84	285	164	214	100	119	78	267	36	63	130	104	49	58	21	135	99	296	104
ENSG00000203995	38	35	34	72	1	224	19	9	139	166	44	0	46	16	118	140	95	7	127	19	43	0	50	1143	16	31	95	470	37	270	12	223	14	60	18	285	66	167	311
ENSG00000284686	4	4	2	5	48	4	2	8	13	9	0	1	3	8	12	0	0	4	10	6	18	0	6	10	19	6	7	0	30	8	0	0	22	16	0	26	14	9	0
ENSG00000162378	3447	1136	1590	2419	6119	3478	1694	1361	2187	2285	2532	2244	2251	2903	3717	1324	2978	2870	2000	1097	3051	1781	3061	2083	2813	1445	3485	2324	3113	2604	2048	2867	2579	3169	2552	1512	2242	1872	1671
ENSG00000233079	0	0	0	2	0	0	0	0	1	5	0	0	0	0	0	0	0	0	0	0	0	0	1	0	0	0	0	0	0	0	3	4	0	0	0	0	0	0	0
ENSG00000259818	4	2	0	2	0	1	0	0	3	0	0	0	0	0	2	0	0	0	0	0	0	0	0	2	4	0	0	0	0	0	17	10	0	0	0	10	2	0	0
ENSG00000229444	1	0	0	2	0	0	0	0	0	0	0	1	0	0	0	4	0	0	0	0	0	0	0	3	0	0	0	0	0	0	0	0	0	0	0	0	0	0	0
ENSG00000240563	0	0	6	8	0	0	0	3	0	1	0	0	0	2	0	0	2	0	0	0	0	22	8	2	2	0	4	4	0	0	0	2	0	0	5	0	2	2	2
ENSG00000234318	0	0	2	0	0	0	0	0	0	0	0	0	0	0	0	0	2	0	0	2	0	0	0	0	4	0	0	0	0	0	0	0	0	0	0	0	4	0	0
ENSG00000284773	9	4	38	34	0	4	8	81	10	16	2	0	4	4	38	18	25	16	27	36	8	36	34	19	2	5	9	11	2	16	46	36	28	0	6	22	6	0	33
ENSG00000234481	0	0	0	0	0	0	0	0	0	0	0	0	0	0	0	0	0	0	0	0	0	0	0	0	0	0	0	0	0	0	0	0	0	0	0	0	0	0	0
ENSG00000117862	141	112	71	184	0	143	99	118	118	82	95	168	135	137	209	113	128	145	65	65	27	46	90	183	84	61	75	80	80	89	51	42	67	69	82	50	112	314	24
ENSG00000235612	1	0	0	0	0	0	0	1	0	2	0	0	0	0	0	1	0	0	0	0	0	0	0	0	0	10	0	0	0	0	0	0	0	0	0	0	0	0	0
ENSG00000228369	0	0	0	5	0	1	0	1	2	1	0	0	0	0	4	3	0	0	14	0	0	21	4	4	2	0	0	0	12	0	22	0	0	0	4	0	0	2	0
ENSG00000183431	1585	871	820	2095	532	2310	1174	2304	1256	1279	1049	1386	1041	1423	1681	1211	927	1554	803	915	748	2170	1290	2243	1458	872	1271	1499	1242	1433	757	1086	1301	1713	726	1346	869	2575	1708
ENSG00000227485	0	0	0	0	0	0	0	0	0	0	0	0	0	0	0	0	0	0	0	0	0	0	0	0	0	0	0	0	0	0	0	0	0	0	0	0	0	0	0
ENSG00000224609	4	6	4	13	0	8	0	24	8	3	2	4	4	5	14	13	4	6	5	21	8	0	2	1	8	4	0	0	0	6	0	16	0	50	0	0	10	29	0
ENSG00000235545	4	9	5	35	0	71	6	4	4	0	6	51	8	0	11	10	8	4	13	4	10	0	3	6	15	2	5	16	1	6	36	0	6	0	0	44	0	18	0
ENSG00000236646	0	0	0	0	0	0	0	0	0	0	0	0	0	0	0	0	0	0	0	0	0	0	0	2	0	0	0	0	0	0	0	0	0	0	0	0	0	0	0
ENSG00000232198	0	0	0	0	0	0	0	0	0	0	0	0	0	0	0	0	0	0	0	0	0	0	0	0	0	0	0	0	0	0	0	0	0	0	0	0	0	0	0
ENSG00000238063	0	0	0	0	0	0	0	0	0	0	0	0	0	0	0	0	0	0	0	0	0	0	2	0	0	0	0	0	0	0	0	0	0	0	0	0	0	0	0
ENSG00000227104	0	0	0	0	0	0	0	0	0	0	0	0	0	0	0	0	0	0	0	0	0	0	0	0	0	0	0	0	0	0	0	0	0	0	0	0	0	0	0
ENSG00000243725	5	9	17	23	0	5	10	17	10	8	30	5	3	21	22	15	11	2	33	5	21	0	15	27	19	4	2	8	5	8	36	0	14	0	5	0	3	3	0
ENSG00000171872	0	0	0	0	0	4	0	8	0	0	0	0	0	0	0	0	0	0	0	0	0	0	0	0	0	0	0	0	0	0	0	0	0	0	0	0	0	0	0
ENSG00000162407	7944	3787	2858	2648	5611	3522	4963	900	5734	4789	15360	2945	5055	1673	12148	2723	5306	3738	3704	3055	8992	1948	15512	6471	5661	2016	13757	2174	13049	3844	10630	5175	12367	4290	5810	650	6669	2413	4099
ENSG00000285079	0	0	0	1	0	0	0	0	0	0	0	0	0	0	0	0	0	0	0	0	0	0	0	0	9	0	0	0	0	0	0	0	8	0	0	0	0	0	0
ENSG00000169218	3	0	4	0	0	0	0	0	8	0	0	0	30	0	14	0	0	0	0	0	0	0	16	0	11	0	0	0	2	0	0	0	8	0	4	0	0	0	0
ENSG00000163877	396	335	279	571	281	675	365	443	500	365	587	634	578	355	583	307	320	827	426	435	310	534	602	830	684	233	503	412	375	530	729	435	662	675	416	506	392	648	930
ENSG00000228929	77	53	39	77	37	140	28	62	41	32	63	50	50	49	62	49	45	65	58	40	48	31	84	50	82	45	40	112	51	61	43	83	76	80	116	24	50	85	5
ENSG00000224570	33	0	21	7	0	8	14	0	5	2	85	0	0	0	29	4	4	11	359	75	0	0	26	13	99	2	45	13	23	108	0	4	19	0	8	0	42	0	0
ENSG00000224980	0	0	0	2	0	0	0	0	0	0	0	4	0	0	0	0	0	0	0	0	0	0	0	0	0	0	0	0	0	0	0	0	0	0	0	0	0	0	0
ENSG00000278967	432	191	743	917	1607	164	466	2	484	523	632	1699	474	246	730	144	660	419	668	831	1237	242	523	139	1018	239	678	298	543	45	727	1197	868	860	941	129	465	510	270
ENSG00000157184	711	520	1639	886	713	741	2283	275	815	937	745	935	1012	658	2168	336	1629	1599	1233	946	1412	601	2086	1041	890	477	1231	821	415	461	929	543	1362	718	594	478	1234	1703	540
ENSG00000198815	1178	628	1245	1973	737	1944	844	1741	1794	1755	1244	1279	985	957	2644	1020	776	1049	1842	1161	1730	2089	1262	1227	1795	622	1283	1246	1084	1039	1746	1351	2249	2014	1183	1766	987	1048	1742
ENSG00000134744	1520	801	1189	2600	936	3025	807	1353	1798	1657	1409	1615	1092	1761	2150	1605	926	1123	2141	938	1808	947	1385	2976	1859	548	1225	1509	853	1411	1507	1385	1819	2219	658	1375	854	1067	2335
ENSG00000233910	0	0	0	0	0	0	0	0	0	0	0	0	0	0	0	0	0	0	0	0	0	0	0	0	0	0	0	0	0	0	0	0	0	0	0	0	0	0	0
ENSG00000287703	0	0	0	0	0	17	0	0	0	0	0	0	0	0	0	0	0	0	0	0	0	0	0	0	0	0	0	4	0	0	0	0	0	0	0	0	0	0	0
ENSG00000283039	0	0	0	0	0	0	0	0	0	0	0	0	0	0	0	0	0	0	0	0	0	0	0	0	0	0	0	0	0	0	0	0	0	0	0	0	0	0	0
ENSG00000229032	0	0	0	0	1	0	0	0	0	0	0	0	0	0	0	0	0	0	0	0	0	0	0	0	0	0	0	0	0	0	0	0	0	0	0	0	0	0	0
ENSG00000229294	0	0	1	0	0	0	0	0	0	0	0	0	0	0	0	0	0	0	0	0	0	0	0	0	0	0	0	5	0	0	0	0	0	0	0	17	0	0	0
ENSG00000232993	0	0	0	0	0	0	0	0	0	0	0	0	0	0	0	0	0	0	0	0	0	0	0	0	0	0	0	0	0	0	0	0	0	0	0	0	0	0	0
ENSG00000234088	0	0	0	0	0	0	0	0	0	0	0	0	0	0	0	0	0	0	0	0	0	0	0	0	0	0	0	0	0	0	0	0	0	0	0	0	0	0	0
ENSG00000236973	0	0	3	0	0	0	0	0	0	0	0	0	0	0	0	0	0	0	2	0	0	0	6	0	0	0	0	0	0	0	0	0	7	0	0	28	1	0	0
ENSG00000277397	0	0	0	0	0	0	0	0	0	0	0	0	0	0	0	0	0	0	2	0	0	0	0	0	0	0	1	0	0	0	0	0	0	0	0	0	0	0	0
ENSG00000271200	0	0	0	0	0	3	0	2	0	0	0	1	0	0	0	0	2	0	0	0	0	0	0	8	0	0	1	0	0	0	0	0	0	0	0	0	0	1	0
ENSG00000235446	0	0	0	0	0	0	0	0	0	0	0	0	0	0	0	0	0	0	0	0	0	0	0	0	0	0	0	0	0	0	0	0	0	0	0	0	0	0	0
ENSG00000261196	0	0	0	0	0	0	0	0	0	0	0	0	0	0	0	0	0	0	1	0	0	0	0	0	0	0	0	0	0	0	0	0	0	0	0	0	0	0	0
ENSG00000162385	513	429	372	727	48	638	592	840	698	571	760	382	446	304	703	482	502	457	406	399	145	594	697	821	570	111	529	616	792	669	479	326	454	226	138	166	404	1171	313
ENSG00000234264	0	0	0	0	0	0	0	4	0	0	0	6	0	0	0	0	0	0	0	0	0	8	0	0	0	0	0	0	0	0	0	0	0	0	4	40	0	6	0
ENSG00000242391	0	1	0	0	0	0	0	0	12	7	0	0	0	0	0	0	0	0	11	0	0	0	6	6	0	0	6	8	0	4	0	2	0	0	0	34	0	1	0
ENSG00000223883	0	0	0	0	0	2	0	0	0	0	0	0	0	0	0	0	0	0	0	0	0	0	0	0	0	0	0	0	0	0	0	0	0	0	0	0	0	0	0
ENSG00000284808	0	0	0	0	0	0	0	0	0	0	0	0	0	0	0	0	0	0	0	0	0	0	0	0	0	0	0	0	0	0	0	0	0	0	0	0	0	0	0
ENSG00000237227	0	0	0	0	0	0	0	0	0	0	0	0	0	0	0	0	0	0	0	0	0	0	0	0	0	0	0	0	0	0	0	0	0	0	0	0	0	0	0
ENSG00000275350	0	0	0	0	0	0	0	0	0	0	0	0	0	0	0	0	0	0	0	0	0	0	0	0	0	0	0	0	0	0	0	0	0	0	0	0	4	0	0
ENSG00000116652	14	6	13	15	0	20	4	21	16	21	4	3	2	2	14	26	2	9	15	4	28	0	0	14	25	4	0	20	0	6	13	10	28	0	1	0	10	0	0
ENSG00000123080	133	89	95	230	2	1010	139	3034	150	139	241	521	128	2317	256	1102	194	528	47	189	133	426	185	1484	162	506	163	697	89	961	254	305	229	240	114	428	133	1117	12
ENSG00000285778	0	0	0	0	0	0	0	0	0	0	0	0	0	0	0	0	0	0	0	0	0	0	0	0	0	0	0	0	0	0	0	0	0	0	0	0	0	0	0
ENSG00000233407	0	0	0	0	0	0	0	0	0	0	0	0	0	0	0	0	0	0	0	0	0	0	0	0	0	0	0	0	0	0	0	0	0	0	0	0	0	0	0
ENSG00000225675	0	0	0	2	0	1	0	4	0	0	0	0	0	0	1	0	0	0	0	0	0	0	0	0	0	0	0	0	0	0	0	0	0	0	0	0	0	2	0
ENSG00000237622	0	0	0	0	0	0	0	0	0	0	0	0	0	0	0	0	0	0	0	0	0	0	0	0	0	0	0	0	0	0	0	0	0	0	0	0	0	0	0
ENSG00000162598	0	0	0	0	0	0	0	0	0	0	0	27	0	0	6	0	0	0	0	0	0	0	0	0	0	0	0	0	0	0	0	0	0	0	0	1	0	0	0
ENSG00000280317	0	0	0	0	0	0	0	0	0	0	0	0	0	0	0	0	0	0	0	0	0	0	0	0	0	0	0	0	0	0	0	0	0	0	0	0	0	0	0
ENSG00000162415	222	233	68	687	124	1028	32	551	29	50	71	1093	48	336	284	235	25	4	88	122	113	481	68	511	108	10	113	505	20	17	8	218	66	171	46	146	125	223	486
ENSG00000162600	419	196	331	635	70	456	277	369	429	440	332	528	323	149	519	282	443	476	443	628	407	493	486	265	484	205	379	351	286	504	359	354	486	468	219	167	363	635	391
ENSG00000116704	5505	1876	4722	4672	8389	5420	6099	1163	4241	4811	4313	1368	5603	3736	7295	3611	6442	3381	5337	3307	7826	2884	7730	2893	5705	1876	5328	3534	2386	2008	4633	3054	5474	3916	2251	3016	3853	3616	2519
ENSG00000227644	0	0	0	0	0	0	0	0	0	0	0	0	0	0	0	0	0	0	0	0	0	0	0	0	0	0	0	0	0	0	0	0	0	0	0	0	0	0	0
ENSG00000157193	31	10	38	148	108	94	18	379	21	23	23	13	15	37	58	10	12	14	28	16	44	239	39	73	46	28	12	9	35	19	40	26	114	161	15	0	22	38	96
ENSG00000116205	219	218	351	481	150	484	178	592	326	396	180	331	144	336	371	222	161	221	254	238	357	368	330	496	279	152	119	411	86	253	226	191	106	260	65	58	274	546	359
ENSG00000198841	24	67	45	119	0	90	40	136	75	74	46	74	48	51	78	57	38	53	57	67	31	52	99	120	45	17	56	124	55	96	59	66	71	25	36	0	27	81	177
ENSG00000116212	338	426	292	1210	136	1072	577	3494	477	586	462	746	540	1584	484	546	523	819	332	602	563	797	584	2175	740	240	415	964	581	866	295	574	599	1138	246	865	237	1104	496
ENSG00000234204	0	0	0	0	0	0	0	0	0	0	0	0	0	0	0	0	0	0	0	0	0	0	0	0	0	0	0	0	0	0	0	0	0	0	0	0	0	0	0
ENSG00000233099	0	0	0	0	0	0	0	0	0	0	0	0	0	0	0	0	0	0	0	0	0	0	0	0	0	0	0	0	0	0	0	0	0	0	0	0	0	0	0
ENSG00000233994	7	1	1	3	2	2	2	0	5	3	0	3	0	2	2	1	6	1	1	0	3	0	1	0	9	2	8	9	2	4	2	0	0	3	3	0	1	5	0
ENSG00000233973	0	0	0	0	0	0	0	0	0	0	0	0	0	0	0	0	0	0	0	0	0	0	0	0	0	0	0	0	0	0	0	0	0	0	0	0	0	0	0
ENSG00000237552	0	0	0	0	0	0	0	0	0	0	0	0	0	0	0	0	0	0	0	0	0	0	0	0	0	0	0	0	0	0	0	0	0	0	0	0	0	0	0
ENSG00000132854	195	177	32	105	18	948	48	0	187	247	61	13	80	0	247	166	244	0	326	0	204	12	79	186	99	0	168	2	40	37	65	0	53	0	21	0	55	0	30
ENSG00000227556	1	0	0	0	0	0	0	0	0	0	0	0	2	0	0	4	0	0	5	0	0	0	4	0	0	0	0	0	0	0	0	1	0	0	0	0	0	0	0
ENSG00000162607	877	511	320	1005	935	2167	482	1956	731	751	796	1133	729	1440	855	1132	768	971	609	757	1638	2094	1085	1629	1099	512	772	1225	896	1626	1123	1631	1464	1884	1222	1961	606	1829	472
ENSG00000233602	6	0	14	5	0	0	0	21	18	7	0	5	2	0	16	21	1	2	19	2	0	0	0	14	0	4	0	0	4	3	0	6	0	0	3	0	0	2	0
ENSG00000233271	0	0	0	0	0	0	0	0	0	0	0	0	0	0	0	0	0	0	0	0	0	0	0	0	0	0	0	0	0	0	0	0	0	0	0	0	0	0	0
ENSG00000285954	0	0	0	12	0	1	2	4	2	1	0	0	4	0	2	0	0	2	0	4	12	0	0	0	3	4	0	0	0	0	34	0	14	0	0	0	0	0	0
ENSG00000233333	0	1	0	0	0	4	0	0	2	10	0	0	0	1	5	2	0	0	5	0	0	0	0	8	0	0	0	0	0	0	0	0	0	0	0	0	2	0	0
ENSG00000154027	0	6	4	2	0	1	0	4	12	0	24	9	10	0	3	0	8	0	8	2	0	0	72	2	8	0	10	2	0	38	50	2	8	0	15	0	10	0	0
ENSG00000234108	0	0	1	0	0	0	1	0	0	0	0	0	0	0	0	0	0	0	0	0	0	0	0	0	0	0	0	0	0	0	0	0	0	0	0	0	0	0	0
ENSG00000232676	0	0	0	3	0	1	0	0	1	0	0	0	1	0	0	1	0	0	0	0	0	0	0	0	0	0	1	0	0	0	0	2	0	0	0	0	1	0	0
ENSG00000225167	0	0	0	0	0	0	0	0	0	0	0	0	0	0	0	0	0	0	0	0	0	0	0	0	0	0	0	0	0	0	0	0	0	0	0	0	0	0	0
ENSG00000213579	0	0	0	0	0	0	0	0	0	0	0	0	0	0	0	0	0	0	0	0	0	0	0	0	0	0	0	0	0	0	0	0	0	0	0	0	0	0	0
ENSG00000137960	1751	685	798	42	621	1734	1127	30	811	898	1227	37	889	658	1260	653	1161	856	1456	635	2096	840	1158	922	1330	692	1313	655	704	760	1727	318	1387	1034	1152	1705	881	839	719
ENSG00000237852	1	0	1	0	0	0	0	0	0	0	10	0	2	2	0	0	0	0	6	0	0	0	0	2	0	0	0	0	0	0	0	0	0	0	0	0	0	0	0
ENSG00000116745	0	4	0	6	0	4	0	0	0	0	0	0	0	0	0	0	0	0	0	0	0	0	0	1	0	0	0	4	0	0	0	0	0	0	0	0	0	0	0
ENSG00000132855	18356	6789	14302	16280	40305	5285	19440	29	17024	17717	31665	41682	20913	5664	33449	3936	22432	17427	24172	29559	47123	3887	27571	5855	24292	3994	29641	10495	22836	2355	25896	45461	49853	27931	44241	4483	19338	15378	25403
ENSG00000285407	0	0	2	2	0	4	0	0	0	0	0	0	0	0	0	2	0	19	0	0	0	18	0	0	0	3	0	0	0	0	0	0	0	0	0	0	1	1	0
ENSG00000272855	0	0	0	0	0	0	0	0	0	0	0	0	2	0	0	0	0	0	0	0	0	0	0	0	0	0	0	0	0	0	0	10	0	0	0	0	0	0	0
ENSG00000270549	0	0	0	0	0	0	1	1	0	0	0	0	0	0	0	0	0	0	0	4	0	0	0	0	0	0	0	0	0	0	0	0	0	0	0	0	0	0	0
ENSG00000237163	0	0	0	0	0	0	0	0	0	0	0	0	0	0	0	0	0	0	0	0	0	0	0	0	0	0	0	0	0	0	0	0	0	0	0	0	0	0	0
ENSG00000229636	0	0	0	0	0	0	0	0	0	0	0	0	0	0	0	0	0	0	0	0	0	0	0	0	0	0	0	0	0	0	0	0	0	0	0	0	0	0	0
ENSG00000116675	35	109	27	149	102	304	37	28	27	38	26	80	32	109	25	148	2	31	33	288	30	475	43	369	101	204	18	206	19	279	71	330	103	157	54	152	37	594	95
ENSG00000162433	9516	6394	3939	7946	6428	17537	5522	124	4773	5277	6474	5621	5527	3026	7854	2959	8731	5881	7118	6976	11009	8555	7160	5467	6868	3299	6311	11565	3503	2762	5376	6981	8520	6083	3979	6573	5983	10306	5939
ENSG00000213625	4241	2437	2382	4480	2176	2955	2633	2550	2498	2639	4075	3790	2769	1909	3597	4307	2592	1929	2372	3030	5359	5221	4751	4617	4848	1657	3695	4360	3041	5430	4105	6056	5268	5673	3449	3656	2823	5250	3668
ENSG00000227207	0	0	0	0	0	0	0	0	0	0	0	0	0	0	0	0	0	0	0	0	0	0	0	0	0	0	0	0	0	0	0	0	0	0	0	0	0	0	0
ENSG00000227016	0	0	0	0	0	4	0	0	0	0	0	0	0	0	0	0	0	0	0	0	0	0	0	0	0	0	0	0	0	0	0	0	0	0	0	0	0	0	0
ENSG00000233664	0	0	0	0	0	0	0	0	0	0	0	0	0	0	0	0	0	0	0	0	0	0	0	0	0	0	0	0	0	0	0	0	0	0	0	0	0	0	0
ENSG00000158966	184	372	195	593	155	682	143	98	155	160	124	60	210	28	468	276	140	61	157	139	394	203	208	814	338	16	204	502	87	239	192	668	193	723	172	304	160	189	286
ENSG00000213703	0	0	0	0	0	0	0	0	2	0	0	0	0	0	2	0	0	6	0	0	0	0	3	2	0	0	1	6	2	0	0	4	0	0	0	0	0	0	0
ENSG00000203965	49	73	79	99	162	213	42	420	154	138	26	103	54	81	138	170	53	64	76	96	209	502	125	140	176	68	69	118	37	167	247	126	140	283	60	94	94	204	143
ENSG00000223479	0	0	0	0	0	0	0	0	0	0	0	0	0	0	0	0	0	0	0	0	0	0	0	0	0	0	0	0	0	0	0	0	0	0	0	0	0	0	0
ENSG00000233674	0	0	10	0	0	0	0	0	0	0	0	0	0	0	0	0	0	0	0	0	0	0	0	0	0	4	0	4	0	0	0	0	0	0	0	0	0	0	0
ENSG00000153898	4	20	90	253	116	21	62	455	51	40	63	21	95	22	119	2	23	19	36	33	104	150	85	46	181	9	62	16	24	16	200	14	120	128	75	18	22	317	0
ENSG00000117069	4	0	0	2	0	0	0	2	0	0	6	0	0	0	6	2	4	0	4	0	0	215	0	2	0	0	0	9	0	0	0	0	18	0	5	22	4	0	0
ENSG00000125703	435	263	276	685	532	621	367	535	402	400	575	344	278	361	499	261	303	431	424	392	668	811	469	574	518	382	440	345	281	418	633	1008	716	506	527	816	417	610	205
ENSG00000285041	0	0	0	0	0	0	0	0	0	0	0	0	0	0	0	0	0	0	0	0	0	0	0	0	0	0	0	0	0	0	0	0	0	0	0	0	0	0	0
ENSG00000285808	0	0	0	0	0	0	0	0	0	0	0	0	0	0	0	0	0	0	0	0	0	0	0	0	0	0	0	0	0	0	0	0	0	0	0	0	0	0	0
ENSG00000229440	0	0	0	0	0	0	0	0	0	0	0	0	0	0	0	0	0	0	0	0	0	0	0	0	0	0	0	0	0	0	0	0	0	0	0	0	0	0	0
ENSG00000234144	0	0	0	0	0	0	0	0	0	0	0	0	0	0	0	0	0	0	0	0	0	0	0	0	0	0	0	0	0	0	0	0	0	0	0	0	0	0	0
ENSG00000213540	8	0	0	0	0	0	0	0	2	0	0	2	0	0	0	5	0	0	0	0	0	0	0	10	0	2	0	0	0	2	0	0	0	0	0	0	0	0	0
ENSG00000277670	0	0	0	0	0	0	0	0	0	0	0	0	0	0	0	0	0	0	0	0	0	0	0	0	0	0	0	0	0	0	0	0	0	0	0	0	0	0	0
ENSG00000227466	0	0	0	0	0	0	0	0	0	0	0	0	0	0	0	0	0	0	0	0	0	0	0	0	0	0	0	0	0	0	0	0	0	0	0	0	0	0	0
ENSG00000154007	0	0	0	0	0	0	0	0	0	0	0	0	0	0	0	0	0	0	0	0	0	0	0	0	0	0	0	0	0	0	0	0	0	0	0	0	0	0	30
ENSG00000230498	0	0	0	0	0	0	0	0	0	0	0	0	0	0	0	0	0	0	0	0	0	0	0	0	0	0	0	0	0	0	0	0	0	0	0	0	0	0	0
ENSG00000285782	1	0	0	0	0	2	1	2	0	0	0	0	0	1	0	1	4	0	2	0	0	0	2	0	2	0	0	0	0	0	0	8	0	0	0	0	0	0	0
ENSG00000162618	918	654	298	670	1650	315	613	259	775	661	1411	447	420	431	848	425	534	1021	152	412	3184	504	1237	1178	1749	268	1026	591	1776	1180	2754	1711	2202	2126	1786	662	745	371	164
ENSG00000224493	0	0	0	0	0	0	0	0	0	0	0	0	0	0	0	0	0	0	0	0	0	0	0	0	0	0	0	0	0	0	0	0	0	0	0	0	0	0	0
ENSG00000131233	0	0	0	0	0	5	0	1	0	0	0	0	0	0	5	0	4	0	0	0	0	0	0	2	0	0	0	0	0	0	0	0	0	0	0	18	0	3	0
ENSG00000272371	0	0	0	8	0	0	0	0	0	0	0	0	0	0	0	2	0	0	0	0	0	0	0	2	0	0	0	0	0	8	0	0	0	0	0	0	0	4	0
ENSG00000287647	0	0	2	0	0	0	0	0	2	0	0	0	2	0	0	0	0	0	0	0	0	0	0	0	2	6	0	0	0	6	0	0	0	0	0	0	0	0	0
ENSG00000229225	0	0	0	0	0	0	0	0	0	0	0	0	0	0	0	0	0	0	0	0	0	0	0	0	0	0	0	0	0	0	0	0	0	0	0	0	0	0	0
ENSG00000230863	0	0	0	0	0	16	0	0	0	0	0	0	0	2	0	2	0	0	0	0	0	18	0	9	0	0	1	8	0	0	0	0	0	0	1	0	0	2	0
ENSG00000287224	0	0	0	0	0	0	0	0	0	0	0	0	0	0	1	0	2	0	0	0	0	0	0	0	0	0	0	0	0	0	0	0	0	0	0	0	0	0	0
ENSG00000225598	0	0	0	0	0	0	0	0	0	0	0	0	0	0	0	0	0	0	0	0	0	0	0	0	0	0	0	0	0	0	0	0	0	0	0	0	0	0	0
ENSG00000286455	0	0	0	0	0	0	0	0	0	0	0	0	0	0	0	0	0	0	0	0	0	0	0	0	0	0	0	0	0	0	0	0	0	0	0	0	0	0	0
ENSG00000225087	0	0	0	0	0	3	0	0	0	0	0	0	0	0	0	0	0	3	0	0	0	0	0	0	0	0	0	0	0	0	0	0	0	0	0	0	0	0	0
ENSG00000280378	15	17	52	76	0	18	0	62	55	63	30	8	6	12	26	19	8	28	55	36	10	2	28	38	14	2	12	11	10	27	28	41	68	54	9	85	17	10	14
ENSG00000188786	257	160	320	651	501	693	353	523	290	334	367	297	269	287	600	185	208	316	193	224	453	653	450	292	484	280	276	284	227	228	442	372	356	512	205	165	318	488	255
ENSG00000230053	0	0	0	0	0	0	0	0	0	0	0	0	0	0	0	0	4	0	0	0	0	0	0	0	0	0	0	0	0	0	0	0	0	0	0	32	0	0	0
ENSG00000137941	175	48	68	60	582	92	163	44	399	390	169	125	157	43	260	230	126	25	238	30	353	1213	237	103	388	47	210	562	87	117	220	161	301	787	285	262	196	331	183
ENSG00000224326	0	0	0	0	0	0	0	0	0	0	0	0	0	0	0	0	0	0	0	0	0	0	0	0	0	0	0	0	0	0	0	0	0	0	0	0	0	0	0
ENSG00000286548	8	3	5	12	0	0	2	66	1	0	6	0	4	7	0	2	9	0	4	3	15	0	4	0	20	2	8	0	0	5	36	0	2	0	2	0	0	2	0
ENSG00000066135	262	275	320	641	125	802	310	655	304	245	286	358	310	452	763	432	395	580	283	332	257	668	286	445	299	241	193	347	94	260	279	341	298	403	94	501	291	840	446
ENSG00000230027	0	0	0	0	0	0	0	0	0	0	0	0	0	0	0	0	0	0	0	0	0	0	0	0	0	0	0	0	0	0	0	0	0	0	0	0	0	0	0
ENSG00000233061	0	0	0	0	0	0	0	0	0	0	0	0	0	0	0	0	0	0	10	0	0	0	0	0	1	0	2	14	0	0	0	12	4	0	0	0	0	1	0
ENSG00000272094	0	0	0	3	0	0	0	4	0	0	0	0	0	0	0	0	0	0	0	0	0	0	0	0	0	0	0	0	0	0	0	0	0	0	0	0	0	0	0
ENSG00000228853	0	0	0	0	0	0	0	0	0	0	0	0	0	0	0	0	0	0	0	0	0	0	0	0	0	0	0	0	0	0	0	0	0	0	0	0	0	0	0
ENSG00000215874	0	0	0	0	0	0	0	0	0	0	0	0	0	0	0	0	0	0	0	0	0	0	0	0	0	0	0	0	0	0	0	0	0	0	0	0	0	0	0
ENSG00000232453	9	5	15	8	0	16	12	6	18	8	39	24	4	38	12	6	20	29	21	4	21	0	25	8	11	24	5	38	4	2	0	52	24	14	8	0	8	121	28
ENSG00000260386	0	0	0	8	0	19	0	4	1	0	0	15	0	0	2	0	0	0	3	2	0	18	0	6	0	0	0	18	0	0	0	0	0	0	0	10	0	2	0
ENSG00000284895	0	0	0	0	0	0	0	0	0	0	0	0	0	0	0	0	0	0	0	0	0	0	0	0	0	0	0	0	0	0	0	0	0	0	0	0	0	0	0
ENSG00000117174	446	197	234	437	394	625	235	493	382	385	390	459	277	123	459	492	205	311	399	308	502	672	566	370	494	172	377	455	462	369	398	247	558	809	315	614	288	468	337
ENSG00000237413	169	3	59	4	113	37	88	20	74	90	117	47	47	41	121	133	53	28	100	33	12	10	62	119	76	40	59	38	50	55	92	92	13	68	7	0	24	23	40
ENSG00000184313	28	3	38	23	0	9	7	14	41	5	43	3	2	0	105	8	12	3	70	2	0	0	26	2	4	28	16	2	1	1	77	2	34	33	1	0	13	0	0
ENSG00000284645	0	0	0	0	0	0	0	0	0	0	0	0	0	0	0	0	0	0	0	0	0	0	0	0	0	0	0	0	0	0	0	0	0	0	0	0	0	0	0
ENSG00000225605	0	0	0	4	0	0	0	0	0	0	0	0	0	0	0	0	0	0	0	0	0	0	0	0	0	0	0	0	0	0	0	0	0	0	0	0	0	0	0
ENSG00000225446	4	0	7	0	0	30	20	1	10	4	2	4	0	0	7	13	1	0	0	12	6	0	0	6	0	0	1	1	1	0	0	0	4	0	0	0	0	3	52
ENSG00000288543	0	2	0	0	0	0	0	0	0	0	0	0	0	0	0	0	0	0	0	0	0	0	0	0	0	0	0	0	0	0	0	0	0	0	0	0	0	0	0
ENSG00000122420	121	59	46	2	35	195	84	159	60	63	85	14	84	2602	117	1008	99	206	57	77	58	2457	95	559	239	314	74	67	129	539	105	1589	50	363	87	504	31	2503	0
ENSG00000284240	0	0	0	0	0	0	0	0	0	0	0	0	0	0	0	0	0	0	0	0	0	0	0	0	0	0	0	0	0	0	0	0	0	0	0	0	0	0	0
ENSG00000236290	0	0	0	0	0	2	0	0	0	0	0	0	0	0	0	0	0	0	0	0	0	0	0	2	4	0	0	0	0	6	0	0	0	0	0	0	0	0	0
ENSG00000143013	1084	624	518	1340	764	457	720	1920	1222	1089	1030	624	893	875	1263	1403	844	745	848	455	1297	1544	1031	660	1859	275	1025	922	804	1214	1544	732	1630	1700	1045	6070	840	2468	998
ENSG00000226084	132	194	92	242	142	136	102	133	67	83	213	169	73	62	115	115	149	111	162	107	107	173	272	203	148	69	118	275	132	274	168	126	142	203	118	279	79	208	59
ENSG00000134748	883	721	691	1146	614	1570	736	1847	949	963	859	707	670	795	1168	932	646	798	804	812	1092	1701	1044	1254	1347	669	938	1193	717	1056	974	934	1285	1339	696	1081	684	1405	1115
ENSG00000142892	1252	523	441	909	1186	994	888	1064	672	708	1040	896	767	1154	937	1074	830	1198	695	605	1935	2352	1102	759	1443	757	1071	677	1113	1246	1115	1408	1592	2066	1840	1966	680	1799	1430
ENSG00000219102	1	10	0	0	0	5	4	4	0	0	0	0	2	1	3	3	4	0	0	0	0	0	0	8	0	0	0	7	0	7	4	0	0	0	0	1	0	1	0
ENSG00000184005	330	91	91	150	318	131	123	25	150	126	295	63	137	39	281	71	219	181	99	106	309	74	259	116	370	60	322	70	686	440	385	341	264	138	592	44	304	54	24
ENSG00000230953	110	51	254	273	107	96	33	47	370	195	26	47	60	39	421	121	66	140	226	148	68	14	115	227	95	50	83	132	68	40	190	110	69	15	3	0	166	34	38
ENSG00000287743	0	0	0	0	0	1	2	0	0	0	0	3	0	1	2	3	1	0	0	1	6	0	6	0	0	0	6	0	0	0	0	2	0	0	0	1	0	3	0
ENSG00000229332	0	0	0	0	0	0	0	0	0	0	0	9	0	0	0	0	0	0	0	0	0	0	0	0	0	0	0	0	0	0	0	0	0	0	0	0	0	0	0
ENSG00000227937	0	0	0	0	0	0	0	0	0	0	0	0	0	0	0	0	0	0	0	0	0	0	0	0	0	0	0	0	0	0	0	0	0	0	0	0	0	0	0
ENSG00000229752	0	0	0	0	0	0	0	0	0	0	0	0	0	0	0	0	0	0	0	0	0	0	0	0	0	0	2	0	0	0	0	0	0	0	0	0	0	0	0
ENSG00000237505	0	10	13	4	0	3	2	26	0	6	24	0	0	4	18	92	3	14	19	12	6	219	24	42	12	0	6	20	3	0	0	0	0	0	2	85	14	6	0
ENSG00000285462	0	0	0	0	0	0	0	0	0	0	0	0	0	0	0	0	0	0	0	0	0	0	0	0	0	0	0	0	0	0	0	0	0	0	0	22	0	0	0
ENSG00000233216	0	0	0	0	0	0	0	0	0	0	0	0	0	0	2	0	0	0	2	0	0	0	0	1	0	0	0	0	0	0	0	0	0	0	0	0	0	0	0
ENSG00000197273	16	0	2	0	0	8	0	72	0	0	0	8	0	0	2	3	0	0	0	0	0	0	2	0	12	4	0	2	2	0	0	0	0	0	4	0	0	2	24
ENSG00000226804	0	0	0	0	0	0	0	0	0	0	0	0	0	0	0	0	0	0	0	0	0	0	0	0	0	0	0	0	0	0	0	0	0	0	0	0	0	0	0
ENSG00000230728	0	0	0	0	0	0	0	0	0	4	0	0	0	0	0	0	0	0	0	0	0	0	0	0	0	0	0	2	0	0	0	0	0	0	0	0	0	0	0
ENSG00000232846	0	0	0	0	0	0	0	0	0	0	0	0	0	0	0	0	0	0	4	0	0	0	0	0	0	0	0	0	0	0	0	0	0	0	0	0	0	0	0
ENSG00000230787	1	1	0	0	0	2	8	0	0	0	2	0	2	2	0	0	2	1	4	0	2	0	2	0	0	0	1	0	0	0	0	0	1	0	0	0	0	0	1
ENSG00000116641	992	387	438	1687	1312	3048	751	1423	716	693	931	1064	665	793	1136	1030	712	983	890	780	1289	2019	946	1630	1065	793	761	1908	740	506	921	810	1139	2177	861	2657	743	1571	556
ENSG00000223920	0	0	0	2	0	0	0	0	0	0	0	0	0	0	0	0	0	6	0	0	0	0	0	0	3	0	0	0	0	0	0	0	0	0	0	0	0	0	0
ENSG00000237453	0	0	0	3	0	1	0	1	4	7	0	0	0	0	11	1	0	4	2	0	0	0	3	1	0	1	0	0	0	0	0	15	3	0	0	0	0	2	0
ENSG00000172260	53	7	19	19	70	0	6	18	34	12	55	0	53	6	36	0	6	10	29	17	52	0	276	8	59	0	74	0	28	6	48	30	166	0	324	23	13	0	0
ENSG00000285473	0	0	0	0	0	0	0	0	0	0	0	0	0	0	0	0	0	0	0	0	0	0	0	0	0	0	0	0	0	0	0	0	0	0	0	0	0	0	0
ENSG00000237959	0	0	0	0	0	0	0	0	0	0	0	0	0	0	0	0	0	0	0	0	0	0	0	0	0	0	0	0	0	0	0	0	0	0	0	0	0	0	0
ENSG00000231364	0	0	0	0	0	0	0	0	0	0	0	0	4	0	0	0	0	0	0	0	12	0	0	2	2	4	6	0	0	0	38	0	0	0	0	0	0	0	0
ENSG00000234578	0	0	0	0	0	0	0	0	0	0	0	0	0	0	0	0	0	0	0	0	0	0	0	0	0	0	0	0	0	0	0	0	0	0	0	0	0	0	0
ENSG00000117480	1626	487	1739	474	316	833	1176	604	1740	1527	1714	783	969	707	3046	596	1423	1929	1963	2248	668	741	1238	1512	1091	999	1458	1249	721	1005	1195	828	942	804	232	624	1662	1819	1132
ENSG00000137944	603	372	427	994	562	435	613	638	379	373	783	216	464	589	796	539	480	448	625	487	908	791	702	456	711	187	485	599	740	830	951	1607	951	582	922	972	582	521	168
ENSG00000229505	0	0	0	0	0	0	0	0	0	0	0	0	0	0	0	0	0	0	0	0	0	0	0	0	0	0	0	0	0	0	0	0	0	0	0	0	0	0	0
ENSG00000228187	0	0	0	0	0	0	0	0	0	0	0	0	0	0	0	0	0	0	0	0	0	0	0	0	0	0	0	0	0	0	0	0	0	0	0	0	0	0	0
ENSG00000285201	2	0	4	0	0	0	0	0	6	19	0	0	0	0	0	0	0	0	0	0	0	0	0	0	0	0	4	0	0	2	0	0	0	0	0	0	0	1	0
ENSG00000182183	15	23	23	45	0	13	13	97	15	16	11	6	17	13	24	10	4	0	29	2	10	0	35	19	16	0	18	158	2	13	29	0	52	90	10	0	13	16	48
ENSG00000236407	0	0	0	0	0	0	0	0	0	0	0	0	0	0	0	0	0	0	0	0	0	0	0	0	0	0	0	0	0	0	0	0	0	0	0	0	0	0	0
ENSG00000271949	0	0	0	0	0	0	0	0	0	0	0	0	0	0	0	0	0	0	0	0	0	0	0	0	0	0	0	0	0	0	0	0	0	0	0	0	0	0	0
ENSG00000227062	0	0	0	0	0	0	0	0	0	0	0	0	0	0	0	0	0	0	0	0	0	0	0	0	0	0	0	0	0	0	0	0	0	0	0	0	0	0	0
ENSG00000067334	1069	578	614	1580	641	1497	834	1495	866	798	1154	925	949	782	1266	1347	803	1196	938	797	1605	2315	1179	1095	1993	593	1443	1768	1578	1236	1205	1288	2131	1992	1962	1453	725	1772	1120
ENSG00000235011	0	0	0	0	0	0	0	0	0	0	0	0	0	0	0	0	0	0	0	0	0	0	0	0	0	0	0	0	0	0	0	0	0	0	0	0	0	0	0
ENSG00000235673	0	0	0	0	0	0	0	0	0	0	0	0	0	2	0	0	0	0	0	0	0	0	0	0	0	0	0	0	0	0	0	0	0	0	0	0	0	0	0
ENSG00000226938	0	0	0	0	0	0	0	0	0	0	0	0	0	0	0	0	0	0	0	0	0	0	0	0	0	0	0	0	0	0	0	0	0	0	0	0	0	0	0
ENSG00000213559	0	0	0	0	0	0	0	0	0	0	0	0	0	0	0	0	0	0	0	0	0	0	0	0	0	0	0	0	0	1	0	0	0	0	0	0	0	0	0
ENSG00000287587	0	0	0	0	0	0	0	0	0	0	0	0	0	0	0	0	0	0	0	0	0	12	0	0	0	0	0	0	0	0	0	0	0	0	0	0	0	0	0
ENSG00000142949	3913	7567	8298	16038	6161	17837	8808	45037	5840	6853	4580	12718	4377	24839	18502	13099	7424	14430	5150	12582	3500	16553	6534	15262	5246	5243	3592	14871	1469	3388	3272	5165	2353	8590	1205	4950	8478	18243	8681
ENSG00000116133	28608	19449	19435	47234	16862	38875	26830	9731	17328	17177	31690	72916	35338	35761	45283	20848	32594	56899	18978	43207	24519	27548	28833	41262	19901	12637	29818	58388	17613	19330	31800	20378	23947	27164	6613	30469	23791	64799	32460
ENSG00000232882	15	18	10	9	0	5	18	30	12	29	21	0	7	10	47	47	27	4	9	42	9	0	11	8	3	8	11	0	10	6	0	8	3	0	29	32	5	0	0
ENSG00000171502	0	0	28	9	0	14	0	54	8	7	4	0	9	0	13	154	0	20	6	0	0	835	20	9	37	15	2	17	2	3	20	4	29	0	11	171	8	34	20
ENSG00000162399	0	8	3	4	0	82	0	4	0	1	0	0	0	0	12	0	0	0	0	0	0	0	8	4	32	8	0	0	0	0	0	0	0	0	0	0	0	0	0
ENSG00000116157	72	450	134	81	0	290	120	91	49	47	89	22	93	24	107	399	82	16	126	240	60	19	168	759	199	14	74	293	61	689	100	73	59	211	105	255	54	355	63
ENSG00000143036	164	60	414	857	0	514	247	613	185	202	84	24	315	772	392	453	334	867	225	764	421	2917	233	549	792	162	183	388	50	179	166	457	625	1189	271	1302	152	1068	748
ENSG00000232672	0	0	0	0	0	0	0	0	0	0	0	0	0	0	0	0	0	0	0	0	0	0	0	0	0	0	0	0	0	0	0	0	0	0	0	0	0	0	0
ENSG00000230817	6	0	0	0	0	3	0	2	2	0	0	0	1	0	0	3	0	0	0	0	0	0	0	0	0	0	0	1	0	0	0	0	3	0	0	0	0	0	0
ENSG00000065243	1886	897	1152	1998	1466	2450	1153	1999	1442	1461	1515	1303	1263	954	2171	1891	1219	1564	1906	1133	2734	2458	1789	1676	2138	666	1456	1409	1048	1251	2448	2227	2259	3064	1448	2211	1030	1327	2897
ENSG00000226759	0	0	0	0	0	0	0	0	0	10	0	0	0	0	0	10	0	0	0	0	0	0	0	0	0	0	0	0	0	0	0	0	0	0	0	0	0	0	0
ENSG00000226960	0	0	5	0	0	0	2	0	0	2	0	0	2	0	2	0	0	0	4	0	0	0	0	0	0	0	0	0	0	0	0	0	0	0	0	0	0	0	0
ENSG00000234080	0	0	0	0	0	0	0	0	0	0	0	0	0	0	0	0	0	0	0	0	0	0	0	0	0	0	0	0	2	0	0	0	0	1	0	0	0	0	0
ENSG00000237899	8	0	1	0	0	4	0	7	1	6	3	0	0	3	5	7	5	6	4	4	1	0	0	1	0	0	0	1	0	0	0	0	8	0	0	23	0	0	0
ENSG00000223905	0	0	0	0	0	0	0	0	0	0	0	0	0	0	0	0	0	0	0	0	0	0	0	0	0	0	0	0	0	0	0	0	0	0	0	0	0	0	0
ENSG00000227290	0	0	0	0	0	0	0	0	0	0	0	0	0	3	0	0	0	0	0	0	0	0	0	0	2	0	0	0	0	0	0	0	0	0	0	0	0	0	0
ENSG00000229486	0	0	0	0	0	0	0	0	0	0	0	0	0	0	0	0	0	0	0	0	0	0	0	0	0	0	0	0	0	0	0	1	0	0	0	0	0	0	0
ENSG00000282898	0	0	0	0	0	0	0	0	0	0	0	0	0	0	0	0	0	0	0	0	0	0	0	0	0	0	0	0	0	0	0	0	0	0	0	0	0	0	0
ENSG00000285409	0	0	0	0	0	0	0	0	0	0	0	0	0	0	0	0	0	0	0	0	0	0	0	0	0	0	0	0	0	0	0	0	0	0	0	0	0	0	0
ENSG00000231090	0	2	0	2	0	0	0	0	0	0	0	0	0	8	2	0	0	0	0	0	0	0	0	2	0	2	0	0	2	0	0	0	0	0	0	0	0	0	0
ENSG00000117528	3906	3806	5351	6499	9035	5130	6547	3364	4739	6052	3267	4730	4559	5337	8497	5199	7116	5950	7711	4877	7842	4601	7856	3369	5331	2086	5037	4488	2832	2010	7356	4244	7506	6456	7210	5514	4369	5247	3287
ENSG00000271723	0	0	0	0	0	0	0	3	0	0	0	0	0	0	0	0	0	0	4	0	0	0	0	0	0	0	0	0	0	0	0	0	0	0	0	0	0	2	0
ENSG00000172339	347	256	445	786	605	577	531	322	362	345	436	345	296	311	480	597	329	452	416	540	446	498	531	781	308	269	266	484	321	481	495	780	445	911	314	494	405	856	367
ENSG00000036549	1529	628	740	1297	1540	2258	726	1221	1210	1183	976	1086	734	768	1530	1641	1010	1156	1339	863	1865	2203	1434	1233	1146	603	1143	1502	987	1008	1839	1908	1756	2162	816	1342	917	1223	1685
ENSG00000287724	3	2	5	16	0	2	1	0	9	5	0	2	1	0	0	2	4	0	1	0	8	0	0	0	36	2	2	4	10	4	0	2	0	0	0	0	0	0	0
ENSG00000058799	631	607	521	1246	952	836	923	757	835	580	725	717	565	1146	888	558	664	1275	557	1029	1083	1901	806	1177	1030	715	927	1235	933	1144	857	1458	1020	2599	754	1030	609	2904	923
ENSG00000225191	0	0	0	0	0	0	0	0	0	0	0	0	0	0	0	0	0	0	0	0	0	0	0	0	0	0	0	0	0	0	0	0	0	0	0	0	0	0	0
ENSG00000287870	0	0	0	0	0	0	0	0	0	0	0	0	0	0	0	0	0	0	4	0	0	0	0	0	0	0	0	0	0	0	0	0	0	0	0	0	0	0	0
ENSG00000235563	2	0	20	0	0	18	9	0	1	2	0	0	2	0	4	11	2	0	0	20	0	0	9	4	10	0	0	0	0	13	34	21	8	85	8	0	6	0	32
ENSG00000232048	0	0	0	0	0	0	0	0	0	0	0	0	0	0	0	0	0	0	0	0	0	0	0	0	0	0	0	0	0	0	0	0	0	0	0	0	0	0	0
ENSG00000232857	0	0	0	2	0	0	0	0	0	0	0	0	0	0	0	0	6	0	0	0	0	0	0	0	0	0	0	0	0	0	0	0	0	0	0	0	0	0	0
ENSG00000273637	0	0	0	0	0	0	0	0	0	0	0	0	0	0	0	0	0	0	0	0	0	0	0	0	0	0	0	0	0	0	0	0	0	0	0	0	0	0	0
ENSG00000203985	0	4	7	262	0	2	12	0	0	3	0	187	2	4	4	1	0	6	0	153	0	16	0	146	30	0	6	56	0	2	0	0	0	91	6	583	0	4	178
ENSG00000228838	0	0	0	0	0	0	0	0	0	0	0	0	0	0	0	0	0	0	0	0	0	0	0	0	0	0	0	0	0	0	0	0	0	0	0	0	0	0	0
ENSG00000283761	3	6	19	45	21	10	0	11	31	20	4	1	0	2	49	30	16	2	15	0	18	6	20	4	8	0	2	2	2	1	0	0	8	0	4	19	4	7	0
ENSG00000189433	0	2	0	0	0	0	0	18	2	11	0	0	0	0	0	0	0	0	3	0	8	23	4	0	0	0	0	0	0	0	0	4	0	0	2	0	0	0	0
ENSG00000230759	0	0	0	0	0	0	0	0	0	0	0	0	0	0	0	0	0	0	0	0	0	0	0	0	0	0	0	0	0	0	0	0	0	0	0	0	0	0	0
ENSG00000231866	1	0	8	1	0	0	0	4	0	8	0	0	2	0	8	2	0	5	2	0	0	0	5	0	7	0	4	0	0	0	0	0	0	0	0	0	1	0	0
ENSG00000179178	27	104	97	4	0	0	13	14	6	8	8	4	130	2	39	9	19	4	25	733	18	0	28	18	243	10	10	6	32	2	306	14	90	16	17	209	12	6	0
ENSG00000142700	0	0	0	11	0	0	0	0	0	0	0	0	0	0	0	1	0	0	0	0	0	0	0	0	0	6	0	0	0	0	0	0	2	0	0	0	0	8	0
ENSG00000285525	0	0	0	0	0	4	0	8	1	0	10	5	0	2	2	0	0	0	0	6	0	0	0	8	0	0	0	56	0	0	0	0	0	0	0	0	0	0	0
ENSG00000236098	0	2	0	0	0	13	0	0	0	0	4	0	0	0	0	0	0	0	0	0	0	32	3	0	0	0	0	2	0	0	0	0	18	0	2	42	0	2	0
ENSG00000233514	0	5	1	0	0	0	0	4	0	0	0	2	0	5	0	0	0	0	0	0	0	1	2	0	0	1	0	2	1	2	0	2	2	0	0	0	0	0	0
ENSG00000127124	194	149	191	278	158	132	195	1397	211	155	166	61	305	144	387	112	151	54	142	101	297	648	132	282	275	54	123	120	131	196	198	132	433	343	229	193	171	213	313
ENSG00000266993	26	4	24	77	257	6	7	17	55	66	8	6	16	8	67	35	10	26	54	16	0	0	18	30	50	7	16	9	10	3	30	31	0	50	13	64	14	21	0
ENSG00000223675	0	0	0	2	0	0	0	10	0	0	0	0	0	0	0	0	0	0	0	0	0	0	0	0	0	0	0	0	0	0	0	0	0	0	0	0	2	0	0
ENSG00000162604	530	243	367	705	499	607	373	593	415	615	532	328	301	743	553	381	413	642	472	516	686	593	522	616	703	181	465	546	350	575	845	830	782	1223	343	632	473	1234	563
ENSG00000229316	0	0	0	0	0	0	0	0	0	0	0	0	0	0	0	0	0	0	0	0	0	0	0	0	0	0	0	0	0	0	0	0	0	0	0	0	0	0	0
ENSG00000116171	49284	9079	19752	14367	34072	24257	28514	4596	37869	35729	41601	9732	26955	18231	52223	6417	33975	26613	34707	15137	35349	10445	50121	19271	35541	22761	54212	19401	48860	58320	49189	31242	32814	23904	31061	34938	22624	21578	15478
ENSG00000287406	0	0	0	0	0	0	0	0	0	0	0	0	0	2	0	6	0	0	0	0	0	0	0	0	0	0	0	2	0	0	0	0	0	0	0	0	0	0	0
ENSG00000225767	2	0	5	0	32	5	0	2	5	6	0	0	6	0	7	8	0	4	3	4	9	0	0	7	0	0	0	0	0	0	0	0	0	0	7	11	4	0	0
ENSG00000234099	4	0	4	0	0	1	2	0	0	0	0	0	0	0	0	6	4	2	4	4	0	0	0	0	0	0	0	0	0	0	0	0	16	0	0	0	1	0	0
ENSG00000137936	599	257	459	362	101	532	392	1290	601	411	334	402	581	765	926	628	537	738	518	558	678	962	326	512	696	307	348	571	237	341	379	618	768	1338	187	261	446	1434	413
ENSG00000235308	2	6	7	12	0	2	0	11	1	6	0	0	0	10	17	0	0	0	3	0	0	0	8	2	24	4	0	4	0	0	58	6	0	0	2	0	2	1	0
ENSG00000232752	3	2	0	0	0	8	2	0	0	0	0	0	0	0	1	0	0	2	4	0	0	0	0	0	0	0	2	0	0	0	0	0	0	0	0	0	0	0	0
ENSG00000235829	0	0	0	0	0	0	0	0	0	0	0	0	0	0	0	0	0	0	0	0	0	0	0	0	0	0	0	0	0	0	0	0	0	0	0	0	0	0	0
ENSG00000143032	0	0	0	0	0	0	0	4	0	0	0	0	0	0	0	0	0	0	0	0	0	0	0	0	0	0	0	0	0	0	0	0	0	0	0	0	0	0	0
ENSG00000226745	0	0	0	0	0	0	0	0	0	0	0	0	0	0	0	0	0	0	0	0	0	0	0	0	0	0	0	0	0	0	0	0	0	0	0	0	0	0	0
ENSG00000178028	678	705	1486	1248	423	1285	776	1089	1202	1014	974	677	612	623	1537	1052	614	1225	1301	1266	677	642	818	1561	1075	290	689	1194	474	866	996	825	744	1165	169	466	709	1092	983
ENSG00000280040	0	0	2	2	0	6	0	0	4	5	2	0	0	0	2	0	0	0	0	0	4	0	4	0	0	0	0	2	0	6	0	0	0	0	0	0	0	0	0
ENSG00000168710	4241	1949	2469	3591	3980	7706	3477	3252	3615	2993	3119	3948	3451	3401	5738	4386	3974	3656	3439	2977	4329	6484	4352	5158	4943	2748	3517	6172	2645	4112	2836	4031	5389	6034	3132	3167	3231	6186	1736
ENSG00000117519	5792	2894	2452	8971	2460	5983	3962	8937	2947	2630	5748	3991	4548	5286	4898	6126	3088	4759	2978	3219	2862	8038	7310	5807	8963	3478	5447	7318	6743	8601	3228	4881	5533	5841	5656	6856	3797	6421	2532
ENSG00000270507	0	0	0	0	0	0	0	0	0	0	0	0	0	0	0	0	0	0	0	0	0	0	0	0	0	0	0	0	0	0	0	0	0	0	0	0	0	0	0
ENSG00000238037	0	0	0	0	0	0	0	0	0	0	0	0	0	0	0	0	0	0	0	0	0	0	0	0	0	0	0	0	0	0	0	0	0	0	0	0	0	0	0
ENSG00000215869	0	0	0	0	0	69	0	0	0	0	0	0	0	7	4	53	5	21	16	0	0	73	0	6	10	101	0	45	0	2	0	0	0	0	6	146	0	11	36
ENSG00000134215	278	117	145	196	75	253	200	261	208	229	540	77	263	49	459	69	115	149	164	169	286	773	467	158	416	104	197	169	267	192	583	308	599	196	378	651	196	377	159
ENSG00000227935	0	0	0	4	0	0	0	0	0	0	0	0	0	0	0	2	0	0	0	0	0	0	0	0	0	0	0	0	0	0	0	0	0	0	0	0	0	0	0
ENSG00000228502	24	27	19	38	1	62	26	34	29	21	38	11	35	11	32	16	36	21	25	25	20	2	32	32	23	9	21	69	28	32	5	12	36	10	44	2	13	14	1
ENSG00000236268	0	0	0	0	0	0	0	32	4	0	0	0	0	2	0	0	0	0	0	0	0	0	0	2	2	0	0	5	0	0	22	0	0	0	0	0	0	0	0
ENSG00000271277	0	0	0	0	0	0	0	0	0	0	0	0	0	0	0	0	0	0	0	0	0	0	0	0	0	0	0	0	0	0	0	0	0	0	0	0	0	0	0
ENSG00000236888	0	0	0	0	0	0	0	0	0	0	0	0	0	0	0	0	0	0	0	0	0	0	0	0	0	0	0	0	0	0	0	0	0	0	0	0	0	0	0
ENSG00000279778	5	9	6	12	0	50	18	80	5	14	0	0	2	0	25	238	3	60	31	0	40	132	16	55	5	27	10	13	4	12	24	8	40	45	8	44	11	46	0
ENSG00000230955	0	0	0	0	0	0	0	0	0	0	0	0	0	0	0	0	0	0	0	0	0	0	0	0	0	0	0	0	0	0	0	0	0	0	0	0	0	0	0
ENSG00000230828	0	0	0	0	0	0	0	0	0	0	0	0	0	0	0	0	0	0	0	0	0	0	0	0	0	0	0	0	0	0	0	0	0	0	0	0	0	0	0
ENSG00000188641	3528	1770	1591	2746	3907	2568	2432	1596	2006	2134	4497	1843	2408	2879	4506	4150	3476	1084	2391	1910	7024	3301	4448	3991	3037	644	3684	2779	2086	1625	5578	9640	5607	4827	3688	5492	2340	1178	3043
ENSG00000152078	15655	4809	6313	9546	21458	10195	9075	425	9103	10606	11265	5514	6090	3129	10318	6515	10594	4605	12028	8087	27730	3405	25040	11367	12117	7081	20483	6822	20522	28718	13748	15328	18266	12680	16945	2101	14733	4816	4252
ENSG00000237279	0	0	0	0	0	2	2	0	0	3	0	0	0	0	2	0	8	0	6	0	0	0	0	0	4	0	0	0	0	2	0	0	0	0	0	0	0	1	0
ENSG00000233359	0	0	0	0	0	0	0	0	0	0	0	0	0	0	0	145	0	0	0	0	0	0	0	0	0	0	0	107	0	0	0	0	0	0	0	0	0	0	0
ENSG00000237954	0	0	0	0	0	0	0	0	0	0	0	0	0	0	0	0	0	0	0	0	0	0	0	0	0	0	0	0	0	0	0	0	0	0	0	0	0	0	0
ENSG00000185668	2	5	3	15	0	0	4	167	7	0	0	0	10	0	0	0	2	2	5	0	0	0	0	8	8	0	1	0	0	2	0	0	0	0	2	0	0	0	0
ENSG00000171492	1153	657	700	1501	349	1920	882	1920	635	791	1112	1207	684	1570	1265	1864	870	1150	983	1113	1791	2660	1029	1927	1104	984	1045	1366	464	1807	1394	2323	1860	3117	601	524	627	1885	3527
ENSG00000233129	2	0	0	0	0	0	0	0	0	0	0	0	0	0	2	1	6	0	3	0	0	0	0	0	0	0	0	0	0	0	0	0	0	0	0	0	0	0	0
ENSG00000170989	1636	1593	891	1991	703	1416	1273	489	1868	1781	1904	617	1829	269	1975	1124	1958	2402	821	1102	2872	157	2916	1829	3527	447	2010	1399	3697	2057	2395	1346	3237	2053	1350	368	1077	481	678
ENSG00000258634	23	39	98	138	10	68	28	196	86	89	30	34	17	35	100	159	50	27	64	56	66	34	64	91	77	26	25	153	20	40	72	68	75	75	14	42	61	62	173
ENSG00000233557	0	0	0	0	0	0	0	0	0	0	0	0	0	0	0	0	0	0	0	0	0	0	0	0	0	0	0	0	0	0	0	0	0	0	0	0	0	0	0
ENSG00000237897	0	0	0	2	0	0	0	0	0	0	1	0	0	0	0	0	0	0	0	0	0	0	0	0	0	2	0	0	0	0	0	1	0	0	0	0	0	0	0
ENSG00000116299	9	6	2	90	128	7	18	72	4	46	32	33	28	15	33	614	14	10	2	36	21	211	50	207	10	43	9	26	69	60	138	2	54	0	7	224	35	4	36
ENSG00000137962	3228	1973	2292	2612	2796	2241	1578	3749	3801	3599	3634	1012	2788	1269	4412	4821	2763	2876	4653	1464	5080	5510	2697	1615	4061	1136	2940	1863	1954	1874	4597	3812	5846	5966	3965	4520	2301	1795	2657
ENSG00000227832	0	0	0	0	0	0	0	0	0	0	0	0	0	0	0	0	0	0	0	0	0	0	0	0	0	0	0	0	0	0	0	0	0	0	0	0	0	0	0
ENSG00000286692	0	2	8	6	0	0	4	0	2	0	3	6	5	4	0	0	4	0	0	0	0	0	0	1	0	0	0	3	4	0	0	0	0	0	0	0	1	4	0
ENSG00000260464	1	21	2	37	0	42	8	19	19	8	14	0	12	18	23	66	14	14	18	14	0	0	14	28	8	23	11	18	20	5	0	20	30	0	0	14	17	6	22
ENSG00000237435	0	0	0	0	0	0	0	0	0	0	0	0	0	0	0	0	0	0	0	0	0	0	0	0	0	0	0	0	0	0	0	0	0	0	0	0	0	0	0
ENSG00000231996	0	0	0	0	0	0	0	0	0	0	0	0	0	0	0	0	0	0	0	0	0	0	0	0	0	0	0	0	0	0	0	0	0	0	0	0	0	0	0
ENSG00000273204	2	0	0	6	0	1	4	0	2	0	5	3	2	0	1	2	0	0	0	3	0	0	0	1	0	2	4	7	0	3	0	0	0	0	0	0	0	1	0
ENSG00000079739	7396	1365	5331	4072	3138	6621	7820	1900	4674	4420	6807	2720	6646	4851	11310	2826	9420	6435	6329	2764	6699	2880	8041	6047	5260	3058	5469	5993	4314	3414	3099	2686	8435	3952	2420	2152	5907	5859	1486
ENSG00000117154	24	24	36	83	0	59	46	22	31	14	60	120	35	63	132	35	18	28	35	74	25	22	12	153	70	23	21	93	70	174	72	32	70	219	36	0	68	261	46
ENSG00000162377	952	551	452	1165	450	1929	661	878	519	539	407	1068	588	1200	668	750	885	1090	498	616	403	963	855	1349	947	822	809	1403	1003	1492	313	1187	668	763	405	551	508	2888	510
ENSG00000224613	0	0	0	0	0	0	0	0	0	0	0	0	0	5	0	2	1	0	0	0	0	0	4	0	0	0	0	0	0	2	0	0	0	0	4	0	0	0	0
ENSG00000215871	0	1	0	0	0	1	0	0	0	0	0	0	0	0	0	0	0	0	0	0	0	0	1	0	0	0	2	0	0	0	0	0	0	0	0	0	0	0	0
ENSG00000287372	0	0	0	0	0	0	0	0	0	0	1	0	0	0	0	0	0	0	0	0	0	0	0	0	0	0	0	0	0	0	0	0	0	0	0	0	0	0	0
ENSG00000232542	0	1	1	4	12	0	2	0	7	1	4	0	0	0	2	4	0	0	10	0	0	0	0	3	3	1	1	2	0	0	0	0	0	0	1	0	0	0	0
ENSG00000116774	766	69	571	83	60	747	595	2262	566	458	1340	90	786	38	1173	57	540	72	514	283	528	246	1255	77	1298	126	776	54	537	486	939	210	1604	285	758	248	815	119	0
ENSG00000287756	0	0	0	0	0	0	0	0	0	0	0	0	0	0	0	0	0	0	0	0	0	0	0	0	0	0	0	0	0	0	0	0	0	0	0	0	0	0	0
ENSG00000284652	0	0	22	2	26	0	8	58	4	2	0	6	4	16	3	8	0	0	0	2	0	0	3	33	25	0	0	52	2	301	0	30	0	24	0	0	4	26	30
ENSG00000023909	2867	1696	1190	1801	1292	7622	1767	1391	1258	1232	2056	2957	3077	3305	2162	2423	2127	2168	3256	3529	3891	9215	2474	1993	2861	1300	1854	6423	2072	2816	3124	3670	3629	3089	1900	1787	1894	2017	2301
ENSG00000069702	3127	470	821	495	2945	1043	808	149	1691	1268	4820	469	1600	1101	3329	1390	1623	900	698	342	6041	1023	5018	1138	2660	1272	3792	398	5172	4326	2789	4428	4613	1915	3516	245	2555	837	1017
ENSG00000232185	0	0	0	0	0	0	0	0	0	0	0	0	0	0	0	0	0	0	0	0	0	0	0	0	0	0	0	0	0	0	0	0	0	0	0	0	0	0	0
ENSG00000230489	0	0	0	1	0	0	0	0	0	0	0	0	0	0	0	0	0	0	0	0	0	0	0	0	0	0	0	0	0	0	0	0	0	0	0	0	3	0	0
ENSG00000228399	0	0	2	3	0	0	0	0	0	0	0	0	0	2	0	2	0	0	0	4	0	0	0	0	0	0	0	0	0	0	0	0	0	0	0	0	0	0	0
ENSG00000236776	0	4	1	0	26	2	0	0	3	1	0	15	0	0	24	1	0	0	7	0	0	0	1	1	15	0	10	1	6	0	0	0	0	0	4	10	1	0	0
ENSG00000224685	0	0	0	0	0	0	0	0	0	0	0	0	0	4	0	0	0	0	0	0	0	0	0	0	0	0	0	0	0	0	0	0	0	0	0	0	0	0	0
ENSG00000287076	0	0	0	0	0	0	0	0	0	0	0	0	0	0	0	0	0	0	0	0	0	0	0	0	0	0	0	0	0	0	0	0	0	0	0	0	0	0	0
ENSG00000237480	0	0	0	0	0	0	0	0	0	0	0	0	0	0	0	0	0	0	0	0	0	0	0	0	0	0	0	0	0	0	0	0	0	0	0	0	0	0	0
ENSG00000271252	0	0	0	3	0	5	0	0	0	0	0	0	0	0	0	0	0	0	1	0	0	0	0	0	0	0	0	0	0	0	0	0	0	0	0	0	0	0	0
ENSG00000230427	0	0	2	0	0	7	0	0	1	0	4	0	0	0	7	4	0	1	0	0	0	0	0	4	0	1	0	0	2	1	0	1	0	0	3	0	0	0	0
ENSG00000235794	0	3	0	0	0	0	0	0	0	0	0	0	0	0	0	2	0	0	1	0	0	0	0	0	0	0	0	0	0	0	0	0	0	0	1	0	7	0	0
ENSG00000286758	0	0	0	0	0	0	0	0	0	0	0	0	0	0	0	3	0	0	0	0	0	0	5	1	0	0	0	0	0	0	0	0	0	0	0	0	0	0	0
ENSG00000237337	3	19	13	0	46	0	16	0	7	4	9	0	0	0	40	10	23	2	80	2	14	0	4	0	20	0	2	0	8	0	0	57	35	20	4	0	21	0	0
ENSG00000233983	0	0	0	0	0	0	0	0	0	0	0	0	0	0	0	0	0	0	2	0	0	0	0	0	0	0	0	0	0	0	0	0	6	0	0	0	0	0	0
ENSG00000198198	810	627	1817	2066	481	1332	644	2019	1692	1420	714	836	590	777	2327	1684	663	915	1323	915	646	871	696	1471	967	520	505	1328	257	554	1404	515	1029	751	273	739	866	950	1526
ENSG00000225183	0	0	0	2	0	0	0	0	0	0	0	0	0	2	0	0	0	0	0	0	0	0	0	0	0	0	0	0	0	14	0	0	0	0	0	0	0	0	0
ENSG00000230402	0	0	0	0	0	2	0	0	0	0	0	0	0	0	2	0	0	0	0	0	0	0	0	0	0	0	0	0	0	0	0	0	0	0	0	0	0	0	0
ENSG00000116793	386	142	266	258	213	211	321	837	667	515	411	183	225	316	747	534	309	194	375	166	455	612	295	344	434	229	449	481	317	384	420	154	267	621	229	212	383	475	119
ENSG00000238122	0	0	0	0	0	0	0	0	0	0	0	0	0	0	0	0	0	0	0	0	0	0	0	0	0	0	0	0	0	0	0	0	0	0	0	0	0	0	0
ENSG00000260879	0	0	0	0	0	0	0	0	0	0	0	0	0	0	0	0	0	0	0	0	0	0	0	0	0	0	0	0	0	0	0	0	0	0	0	0	0	0	0
ENSG00000283354	0	0	0	0	0	0	0	0	0	0	0	0	0	0	0	0	0	0	0	0	0	0	0	0	0	0	0	0	0	0	0	0	0	0	0	0	0	0	0
ENSG00000232918	0	0	0	0	0	0	0	0	0	0	0	0	0	0	0	0	0	0	0	0	0	0	0	0	0	0	0	0	0	0	0	0	0	0	0	0	0	0	0
ENSG00000236360	1	0	0	3	25	3	1	0	6	2	0	0	2	0	5	0	4	0	13	0	2	0	1	3	7	0	6	6	7	8	0	0	0	0	0	0	0	0	0
ENSG00000183298	111	182	64	194	305	90	139	259	98	97	195	81	95	75	97	44	87	134	58	202	39	233	140	230	166	83	87	152	113	177	44	57	49	36	106	342	61	215	29
ENSG00000234332	4	0	5	6	0	6	5	5	8	6	3	0	12	4	16	8	5	9	2	7	7	5	4	5	9	0	4	4	7	5	1	1	3	2	10	0	3	2	0
ENSG00000117525	84	19	326	18	86	41	127	555	115	80	82	18	263	8	226	11	83	10	118	76	206	170	519	36	1062	17	141	33	256	152	229	72	912	226	192	22	206	40	48
ENSG00000225079	1	8	3	54	0	6	22	75	5	0	1	3	16	0	8	0	6	0	8	7	26	0	10	6	15	0	11	4	4	4	42	0	18	0	2	0	23	0	11
ENSG00000226483	0	0	0	0	0	0	0	0	0	0	0	0	0	0	0	0	0	0	0	0	0	0	0	0	0	0	0	0	0	0	0	0	0	0	0	0	0	0	0
ENSG00000224238	15	2	13	2	0	0	12	18	6	13	34	0	7	0	11	4	6	6	9	8	8	11	61	2	29	1	53	6	8	28	0	4	0	0	9	20	13	0	0
ENSG00000229537	0	0	0	0	0	0	0	0	0	0	0	0	0	0	0	0	0	0	0	0	0	0	0	1	0	0	0	0	2	0	0	0	0	0	0	0	8	0	0
ENSG00000162699	0	0	0	0	0	0	0	0	0	0	0	0	0	0	0	0	0	0	0	0	0	0	0	0	0	0	0	0	0	0	0	0	0	0	0	0	0	0	0
ENSG00000162692	4078	12700	726	3775	3258	2057	3272	8900	2666	1956	5800	2268	2932	646	4978	3538	2597	1029	520	1638	6826	1872	5426	20142	3558	1235	2222	6789	2171	523	3677	1463	6758	2035	4105	1141	3941	444	516
ENSG00000203914	6	8	18	27	0	0	8	3	4	7	3	10	2	1	10	13	0	4	0	2	2	0	7	9	5	0	0	3	10	19	0	26	4	61	0	0	2	2	2
ENSG00000270457	0	2	0	0	0	0	0	0	0	0	0	0	0	0	2	0	0	0	0	0	0	0	0	1	6	0	0	0	0	0	0	0	0	0	0	26	0	1	0
ENSG00000203858	5	0	3	2	0	1	0	0	1	0	0	0	0	0	3	20	0	0	10	0	0	0	0	8	0	0	0	0	0	0	0	0	0	0	0	0	2	0	0
ENSG00000231987	0	0	0	0	0	0	0	0	0	0	0	0	0	0	0	0	0	0	0	0	0	0	0	0	0	0	0	0	0	0	0	0	0	0	0	0	0	0	0
ENSG00000228057	28	8	3	25	6	8	9	4	22	16	31	7	7	5	13	8	14	5	14	1	10	5	14	8	13	1	18	10	10	6	1	7	5	30	3	0	13	4	2
ENSG00000261593	0	0	2	0	0	0	0	0	0	0	0	0	0	0	0	0	0	0	0	0	0	0	0	0	0	0	0	0	0	0	0	0	0	0	0	0	0	0	0
ENSG00000224445	0	0	0	0	0	0	0	0	0	2	0	0	0	2	0	0	0	0	0	0	0	0	0	4	0	3	0	0	0	0	0	0	0	0	0	0	0	3	0
ENSG00000229842	0	0	0	0	0	0	0	0	0	0	0	0	0	0	0	0	0	0	0	0	0	0	0	0	0	4	0	0	0	0	0	0	0	0	0	0	0	0	0
ENSG00000270631	0	0	0	0	0	0	0	0	0	0	0	0	0	0	0	0	0	0	0	0	0	0	0	0	0	0	0	0	0	0	0	0	0	0	0	0	0	0	0
ENSG00000229201	0	0	0	0	0	0	0	0	0	0	0	0	0	0	0	0	0	0	0	0	0	0	0	0	0	0	0	0	0	0	0	0	0	0	0	0	0	0	0
ENSG00000181656	951	0	102	1	167	587	157	150	97	80	484	24	105	4424	396	28042	692	792	493	34	435	41	91	3574	87	4131	371	11243	232	110	86	2164	727	151	48	99	408	114	2836
ENSG00000122481	88	67	156	190	28	111	79	100	130	235	69	86	45	34	179	174	78	51	168	159	87	132	204	197	119	35	83	38	54	109	283	124	88	137	33	54	106	78	189
ENSG00000198162	2956	1286	1321	2962	3968	2952	1972	2672	2720	2733	1926	2805	1916	2866	2871	2357	2206	2279	1584	1768	4252	3568	2906	2078	2401	1233	2271	2626	1491	1430	2600	3805	3024	3811	2174	2278	1931	2488	899
ENSG00000238198	5	0	3	0	1	4	8	2	9	5	3	2	0	0	20	5	5	1	0	11	0	0	6	1	0	2	12	0	2	1	7	0	2	0	0	0	8	3	0
ENSG00000171517	0	0	7	0	0	0	60	0	3	0	2	0	0	0	4	0	46	0	5	16	12	0	4	2	12	0	0	0	4	4	0	2	0	0	4	0	0	20	0
ENSG00000228852	5	7	67	68	16	22	4	25	91	105	5	18	14	11	24	68	11	13	59	15	18	14	26	50	11	7	24	14	0	24	83	13	20	0	7	3	40	3	0
ENSG00000203864	0	0	0	0	0	0	0	0	0	0	0	0	0	0	0	0	4	0	0	0	0	0	0	0	0	0	0	0	0	0	0	0	0	0	0	0	0	2	0
ENSG00000233482	0	0	0	0	0	0	0	0	0	0	0	0	0	0	0	0	0	0	0	0	0	0	0	0	0	0	0	0	0	0	0	0	0	0	0	0	0	0	0
ENSG00000230250	0	0	0	0	0	0	0	0	0	0	0	0	0	0	0	0	0	0	0	0	0	0	0	0	0	0	0	0	0	0	0	0	0	0	0	0	0	0	0
ENSG00000232878	18	2	16	3	27	0	4	0	4	5	5	0	0	0	6	3	2	0	20	15	15	26	6	5	1	0	16	5	0	6	0	0	10	63	0	35	5	0	0
ENSG00000143079	767	290	295	617	777	531	542	947	393	381	830	379	615	203	694	368	371	302	220	245	1060	1617	837	549	1930	213	1008	621	893	776	606	567	1088	910	1301	784	530	280	248
ENSG00000232450	8	2	29	15	0	12	13	55	27	51	12	0	6	3	23	13	14	10	20	3	0	16	2	7	6	12	3	14	8	9	0	7	8	0	0	0	5	4	0
ENSG00000223575	0	0	2	0	0	0	0	0	2	2	0	0	0	0	0	0	0	0	0	0	0	0	0	0	0	0	0	0	0	0	0	0	0	0	0	0	0	0	0
ENSG00000230768	0	0	0	0	0	0	0	0	0	0	0	0	0	0	0	0	0	0	0	0	0	0	0	0	0	0	0	0	0	0	0	0	0	0	0	0	0	0	0
ENSG00000235202	0	0	0	0	0	0	0	0	0	0	0	0	0	0	0	0	0	0	0	0	0	0	0	0	0	0	0	0	0	0	0	0	0	0	0	0	0	0	0
ENSG00000272715	0	0	2	3	0	0	0	0	0	0	0	0	0	0	0	0	0	0	0	0	0	0	0	2	0	0	0	0	0	3	0	0	0	0	0	0	0	2	0
ENSG00000235038	0	0	0	0	0	0	0	0	0	0	0	0	0	0	0	0	0	0	2	0	0	0	0	2	0	0	0	0	0	0	0	0	0	0	0	0	0	0	0
ENSG00000143093	643	427	590	894	429	783	481	1094	735	722	588	627	505	403	871	1129	392	755	423	389	375	640	665	1014	665	283	443	1014	357	458	531	417	710	533	170	204	411	708	184
ENSG00000226415	88	54	47	56	0	72	89	100	64	44	64	96	50	223	103	92	65	160	50	72	10	28	78	130	64	52	80	103	86	123	35	13	53	60	33	57	46	149	3
ENSG00000085491	0	0	21	2	0	2	14	12	0	0	2	0	0	0	30	4	0	0	2	0	20	4	2	0	0	2	0	6	0	6	0	2	10	88	27	3	0	6	0
ENSG00000173947	0	4	5	14	0	12	6	8	0	0	4	0	4	0	10	16	0	0	0	0	0	0	6	8	14	4	0	8	8	2	0	0	8	0	4	0	0	38	0
ENSG00000230434	0	0	0	0	0	0	0	0	0	0	0	0	0	0	0	0	0	0	0	0	0	0	0	0	0	0	0	0	0	0	0	0	0	0	0	0	0	0	0
ENSG00000230718	0	0	0	0	0	0	0	0	0	0	0	0	0	0	0	0	0	0	0	0	0	0	0	0	0	0	0	0	6	0	0	0	0	0	0	0	0	0	0
ENSG00000134198	38	16	17	14	0	0	24	106	12	8	58	14	59	7	50	2	52	24	41	36	103	26	172	16	164	5	98	14	18	106	212	157	122	0	155	198	5	6	0
ENSG00000235595	11	0	0	6	0	6	22	0	8	0	0	0	3	20	2	54	4	0	2	0	0	16	4	14	0	5	6	0	0	25	0	0	0	0	0	0	0	0	0
ENSG00000226053	0	0	0	0	0	0	0	2	0	0	0	0	0	0	0	0	0	0	0	0	0	0	0	0	0	0	0	0	0	0	0	0	0	0	0	0	0	0	0
ENSG00000226128	0	0	0	0	0	0	0	0	0	0	0	0	0	0	6	0	0	0	0	0	0	0	0	0	0	0	0	0	0	0	0	0	0	0	0	0	4	0	0
ENSG00000198799	564	329	656	805	517	573	197	632	724	822	343	375	223	234	823	867	228	309	721	349	582	510	511	702	603	219	359	459	187	343	786	688	318	674	198	498	264	265	710
ENSG00000279513	12	0	2	0	0	4	0	6	7	2	0	8	0	2	1	6	2	0	4	10	14	0	30	6	4	0	3	0	0	2	0	2	0	0	4	0	6	0	0
ENSG00000117620	2301	811	1185	1561	3162	2173	1272	1114	1683	1880	1876	1407	1057	586	1950	1545	1704	1042	2514	1285	4363	2281	2413	1980	2305	876	2375	2503	1183	1214	3097	3959	2830	3137	1923	2284	1612	2697	2477
ENSG00000280186	0	0	0	0	0	0	0	0	0	0	0	0	0	0	0	0	0	0	0	0	0	0	0	0	0	0	0	0	0	0	0	0	0	0	0	0	0	0	0
ENSG00000223906	0	0	0	0	0	0	0	0	0	0	0	0	0	0	0	0	0	0	0	0	0	0	0	0	0	0	0	0	0	0	0	0	0	0	0	0	0	0	0
ENSG00000162688	6202	900	2537	1132	8430	3304	3137	796	2700	3251	4171	1073	2354	1174	6616	1812	5126	4114	4346	1707	6431	1556	4295	2862	3666	1555	3750	2379	1875	1233	3876	7939	3974	3085	3390	2860	3659	1396	1337
ENSG00000197106	0	4	0	4	0	0	0	0	0	0	0	0	6	0	3	0	0	0	0	0	0	0	6	0	0	0	6	0	0	4	0	2	0	0	4	0	0	0	0
ENSG00000259946	0	0	0	0	0	0	0	0	0	0	0	0	0	0	0	0	0	0	0	0	0	0	0	0	0	0	0	2	0	0	0	0	0	0	0	0	0	0	0
ENSG00000236137	2	0	2	18	6	0	10	8	2	2	0	8	2	0	4	2	4	10	2	14	0	0	2	0	2	3	2	9	0	0	0	0	6	53	2	1	0	4	0
ENSG00000203859	23	7	27	10	0	1	4	4	20	17	18	0	11	2	27	49	17	10	26	6	0	0	17	14	0	9	16	3	6	2	44	32	10	0	5	0	11	0	0
ENSG00000228086	0	0	0	0	0	0	0	0	5	0	0	0	0	1	0	5	0	0	0	0	0	0	0	0	0	0	0	1	0	0	0	0	0	0	0	0	0	0	0
ENSG00000213421	0	0	0	0	0	0	0	0	0	0	0	0	0	0	0	0	0	0	0	0	0	0	0	0	0	0	0	0	0	0	0	0	0	0	0	0	0	0	0
ENSG00000234020	0	0	0	0	0	0	0	0	2	0	0	0	0	0	0	0	0	0	0	0	0	0	0	0	0	0	0	0	0	0	0	0	0	0	0	0	0	0	0
ENSG00000236804	0	0	0	0	0	0	0	0	0	0	0	0	0	0	0	0	2	0	1	0	0	1	0	0	0	0	0	0	0	0	0	0	0	0	0	0	6	0	0
ENSG00000231072	0	0	0	0	0	0	0	0	0	0	0	0	0	0	0	0	0	0	0	0	0	0	0	0	0	0	0	0	0	0	0	0	0	0	0	0	0	0	0
ENSG00000273406	0	0	0	0	0	0	0	2	0	0	0	0	0	0	0	0	0	1	0	0	0	0	0	0	0	0	0	0	0	1	0	0	0	0	0	0	0	0	0
ENSG00000185946	568	310	944	1515	497	994	197	687	765	993	196	320	222	1466	604	1139	364	456	1091	622	688	696	609	1194	650	320	318	670	173	378	738	1240	380	943	200	390	431	227	233
ENSG00000162627	432	143	235	118	395	542	344	37	388	236	256	14	294	14	412	915	329	633	182	34	518	1361	360	553	459	21	317	810	321	582	422	30	552	741	170	568	394	1106	270
ENSG00000226715	0	0	0	2	0	0	0	0	0	0	0	0	0	0	0	2	0	0	0	0	0	0	0	0	0	0	0	0	0	0	0	0	0	0	0	0	0	0	0
ENSG00000162695	1543	682	1078	2991	3545	1968	1599	2054	2170	2247	1164	1344	1174	1265	1687	1663	1103	1196	1227	1273	3006	4886	1936	1625	2047	898	1443	2384	1791	1389	1778	2590	2138	4134	2473	2550	1104	1700	2147
ENSG00000265808	3681	923	2549	3276	3176	3231	3230	3067	5028	4507	3318	2316	2576	3592	2876	2088	2433	2105	2795	2102	2926	4930	3381	2819	4490	2137	3466	4145	4023	3145	2735	3179	4393	4714	3701	5374	2140	5069	1622
ENSG00000261290	0	0	0	0	0	0	0	0	1	0	0	1	0	0	0	0	0	0	0	0	0	0	0	0	0	0	0	0	0	0	0	0	0	0	0	0	0	0	0
ENSG00000225923	0	0	0	0	0	0	0	0	0	0	0	0	0	0	0	0	0	0	0	0	0	0	0	0	0	0	0	0	0	0	0	0	0	0	0	0	0	0	0
ENSG00000134247	509	395	397	2392	324	1405	997	4543	337	395	387	1164	651	1359	1055	1252	544	2022	364	1601	641	3793	768	1926	1204	302	474	1407	455	788	572	313	833	2243	270	1594	707	3011	726
ENSG00000187481	1	0	6	0	0	3	1	0	0	0	0	0	0	0	0	2	6	0	5	0	0	0	0	20	6	1	0	0	0	0	0	0	0	0	0	0	0	0	0
ENSG00000116752	958	446	510	1106	723	862	840	924	1097	905	1085	878	679	729	1007	948	746	962	836	735	889	1472	1020	658	1274	409	1072	1552	1059	958	636	985	1647	2028	1225	2108	537	1529	234
ENSG00000162664	1535	572	1053	1591	1311	1040	673	1396	1270	1588	663	464	622	674	1300	1231	972	617	1300	1003	1334	1065	968	1324	1192	517	901	1122	783	737	1589	1274	1025	872	471	834	637	386	817
ENSG00000236866	0	0	0	0	0	0	0	0	0	2	0	0	0	1	1	0	3	0	0	0	0	0	0	0	0	0	0	0	0	0	0	0	0	0	0	0	0	0	0
ENSG00000134253	21	34	112	86	12	228	48	757	51	53	35	183	14	190	111	678	6	57	70	38	32	261	70	312	122	64	18	144	6	108	44	60	40	215	2	140	49	292	215
ENSG00000223416	2	3	0	9	0	4	0	1	4	2	15	1	1	0	6	6	6	0	9	0	2	0	6	7	3	3	9	3	0	6	0	2	11	1	6	3	0	2	4
ENSG00000179571	0	0	0	3	0	3	0	0	0	0	0	0	0	0	0	0	0	0	0	0	0	0	0	0	2	0	0	140	0	0	0	0	0	0	0	0	0	0	0
ENSG00000227850	8	3	1	10	0	4	0	1	2	2	0	4	2	5	4	14	2	3	0	0	0	0	7	0	2	0	4	0	3	13	2	0	1	0	0	1	2	0	0
ENSG00000235777	0	1	0	0	0	3	0	0	1	5	4	0	0	0	0	2	2	8	8	0	0	0	0	2	4	0	2	0	0	0	0	6	0	0	0	0	4	0	0
ENSG00000173218	463	202	286	465	200	464	285	969	424	427	396	201	284	348	555	716	397	369	153	231	607	495	308	615	411	116	291	433	58	252	562	330	401	647	360	429	288	596	280
ENSG00000285532	0	3	1	5	2	40	6	5	8	9	0	15	0	0	11	7	4	1	13	0	0	0	2	10	0	1	2	8	0	7	6	0	0	0	0	0	5	3	0
ENSG00000226755	0	0	0	0	0	0	0	0	0	0	2	0	0	0	0	2	0	0	0	0	0	0	0	0	0	0	0	0	0	0	0	0	0	0	0	0	0	0	0
ENSG00000232650	88	21	63	2	58	163	16	0	32	56	21	32	9	24	58	64	39	22	68	43	4	0	39	111	17	31	64	14	19	4	24	61	8	0	8	0	48	8	0
ENSG00000183508	591	219	1150	679	429	162	792	1917	492	504	906	680	1057	194	1250	258	315	195	655	276	1735	296	756	243	1250	351	674	153	613	364	885	225	1979	822	970	173	391	227	32
ENSG00000277095	0	0	0	0	0	0	0	0	0	0	0	0	0	0	0	0	0	0	0	0	0	0	0	0	0	0	0	0	0	0	0	0	0	0	0	0	0	0	0
ENSG00000234283	0	0	2	0	0	8	0	2	0	0	0	0	0	0	0	2	0	0	0	0	0	0	0	1	0	0	0	5	0	0	0	0	0	0	0	0	0	0	0
ENSG00000232780	12	0	6	0	0	1	7	0	0	0	0	0	0	0	0	4	0	0	13	0	0	0	0	4	0	3	4	0	2	0	0	0	0	0	0	0	0	0	0
ENSG00000274927	0	0	0	0	0	2	0	0	0	0	0	0	0	0	0	0	0	0	0	0	0	0	0	0	0	0	0	2	0	0	0	0	0	0	0	0	0	0	0
ENSG00000264145	0	0	0	0	0	4	0	0	0	0	0	0	0	0	0	0	0	0	0	0	0	0	0	0	0	0	0	0	0	0	0	0	0	0	0	0	0	0	0
ENSG00000238256	3	0	0	0	0	1	0	0	0	2	0	1	0	0	0	0	0	0	0	0	0	0	0	0	0	0	0	0	0	6	0	0	0	0	0	0	0	0	0
ENSG00000198765	2	0	2	0	0	0	0	0	0	0	0	0	0	0	1	0	0	0	0	0	0	0	5	0	0	0	2	2	0	0	0	0	0	0	0	0	0	0	0
ENSG00000224335	0	0	0	0	0	2	0	9	0	0	0	0	0	0	0	0	0	0	0	0	0	0	0	2	0	1	0	0	0	0	0	0	0	0	0	0	0	0	0
ENSG00000277702	0	49	0	20	0	70	0	0	0	0	2	0	0	2	0	6	0	0	0	0	0	0	4	1	0	6	0	24	0	0	0	0	0	23	0	33	0	1	0
ENSG00000143398	860	1468	917	1696	485	1634	728	2070	875	796	854	1018	842	1525	1406	3050	649	1262	617	1215	874	1264	1102	2489	1220	647	998	1242	765	1650	846	1369	1209	1963	511	1391	441	990	1381
ENSG00000196505	550	255	422	601	698	858	378	831	676	849	563	560	375	240	745	801	406	440	606	320	877	1249	739	622	877	348	661	1020	436	444	462	479	598	653	488	608	360	465	434
ENSG00000223489	0	0	0	0	0	0	0	0	0	0	0	0	0	0	0	0	0	0	0	0	0	0	0	0	0	0	0	0	0	0	0	0	0	0	0	0	0	0	0
ENSG00000230546	0	0	0	0	0	0	0	0	0	0	0	0	0	0	0	0	0	0	0	0	0	0	0	0	0	0	0	0	0	0	0	0	0	0	0	0	0	0	0
ENSG00000213262	0	0	0	0	0	0	0	0	0	0	0	0	1	0	0	0	0	0	0	0	0	0	0	0	12	0	0	0	0	0	0	0	0	0	2	0	0	0	0
ENSG00000287015	0	0	0	2	0	0	0	0	0	0	0	0	0	0	0	0	2	0	0	0	0	0	0	0	0	0	0	0	0	0	0	0	0	0	0	0	0	0	0
ENSG00000235526	0	0	0	0	0	0	0	0	0	0	0	0	0	0	0	0	0	0	0	0	0	0	0	0	0	0	0	0	0	0	0	0	0	0	4	0	0	0	0
ENSG00000228347	2	0	0	0	0	0	1	0	0	0	0	0	0	0	0	2	0	3	2	0	0	0	0	0	9	4	0	0	1	0	1	0	0	0	0	0	0	0	0
ENSG00000236012	0	0	0	0	0	0	0	0	0	0	0	0	0	0	0	0	0	0	0	0	0	0	0	0	0	0	0	0	0	0	0	0	0	0	0	0	0	0	0
ENSG00000270911	13	0	0	0	0	1	0	0	3	8	0	0	0	0	8	0	0	0	0	0	0	0	0	16	14	1	8	6	0	0	0	0	0	0	0	0	0	0	0
ENSG00000134200	0	0	0	0	0	0	0	0	0	0	0	0	0	0	0	0	0	0	0	0	0	0	1	0	0	0	0	0	0	0	0	0	0	0	0	0	0	0	0
ENSG00000065183	982	241	619	1231	747	1709	663	772	576	508	412	1589	843	651	929	967	470	676	469	434	636	2428	955	829	639	497	604	1821	759	482	537	564	1242	1588	581	605	741	1347	829
ENSG00000227082	28	0	16	0	95	262	28	0	58	82	40	2	10	4	53	79	33	99	15	0	130	136	26	43	14	4	72	12	18	1	0	4	62	109	4	42	32	25	77
ENSG00000226126	0	0	0	0	0	0	0	0	0	0	0	0	0	0	0	0	0	0	0	0	0	0	2	0	0	0	0	0	0	0	0	0	0	0	0	0	0	0	0
ENSG00000163393	33	80	246	328	134	49	89	105	33	66	44	58	39	111	74	31	20	107	32	60	91	161	144	201	208	48	79	77	95	259	51	229	126	1314	62	96	36	597	649
ENSG00000163156	287	613	282	608	108	370	327	1129	312	305	387	349	186	976	390	1126	228	645	195	649	281	877	282	1003	328	269	256	1079	295	1109	455	381	476	590	99	390	294	641	759
ENSG00000143631	41	78	22	18	0	23	4	183	52	71	6	0	20	0	108	352	11	10	45	12	9	28	2	102	30	19	9	27	4	14	0	36	0	25	9	2	8	0	0
ENSG00000156150	0	0	0	1	0	0	0	0	0	0	0	0	0	34	0	102	0	0	0	0	0	0	0	163	0	0	0	5	0	0	0	0	0	0	0	0	0	0	32
ENSG00000228453	0	0	0	0	0	0	0	0	0	0	0	0	0	0	0	0	0	0	0	0	0	0	0	0	0	0	0	0	0	0	0	0	0	0	0	0	0	0	0
ENSG00000274642	1	1	2	1	0	0	0	0	0	1	17	2	0	0	0	7	7	0	2	0	0	0	2	0	0	2	13	1	6	23	0	0	0	0	0	0	13	2	0
ENSG00000177551	0	0	0	0	0	0	0	0	0	0	0	0	0	0	2	0	0	0	0	0	0	0	0	0	0	0	0	0	0	0	0	0	0	0	0	0	0	0	0
ENSG00000197323	2143	1002	1123	2550	1851	3031	1085	2249	1780	1611	1516	2236	1128	992	2522	3053	1183	1485	1819	1423	2823	2868	1578	2558	2320	1150	1438	2957	1066	1278	1961	2823	2138	3387	1601	5195	1091	1552	1296
ENSG00000237975	49	73	32	65	245	4	31	240	59	96	12	2	47	0	105	221	28	0	46	27	15	24	61	153	108	9	24	10	4	33	42	195	15	172	5	108	8	0	0
ENSG00000261168	12	8	9	6	0	57	5	13	2	4	0	22	0	21	4	46	4	1	30	118	22	50	0	24	14	5	2	42	6	2	0	44	0	0	6	0	2	4	38
ENSG00000287980	0	0	0	0	0	0	0	0	0	0	0	0	0	0	0	0	0	0	0	0	0	0	0	0	0	0	0	0	0	0	0	0	0	0	0	0	0	0	0
ENSG00000229283	0	0	0	0	0	0	0	0	0	0	0	0	0	0	0	0	0	0	0	0	0	0	0	0	0	0	0	0	0	0	0	0	0	0	0	0	0	0	0
ENSG00000271419	0	0	0	0	0	0	0	0	0	0	0	0	0	0	0	0	0	0	0	0	0	0	0	0	0	0	0	0	0	0	0	0	0	0	2	0	0	0	0
ENSG00000226172	0	0	0	0	0	0	0	0	0	0	0	0	0	0	0	0	0	0	0	0	0	0	0	0	0	0	0	0	0	0	0	0	0	0	0	0	0	0	0
ENSG00000079335	113	141	84	147	137	84	51	262	99	99	173	151	118	86	167	647	62	99	101	107	308	231	91	378	336	134	131	398	62	86	183	261	350	210	121	178	67	152	238
ENSG00000143119	1009	482	749	2262	494	652	1592	5778	1139	1139	2559	656	1355	542	2153	135	912	649	516	897	2501	1753	2290	986	2118	466	1328	671	2580	1198	3166	623	2760	2602	1926	877	1096	781	279
ENSG00000237278	0	0	0	0	0	0	0	0	0	0	0	0	0	0	0	0	0	0	0	0	0	0	0	0	0	0	0	0	0	0	0	0	0	0	0	0	0	0	0
ENSG00000233432	21	0	5	26	95	20	4	8	30	51	4	9	6	3	14	62	12	6	32	0	6	18	8	30	0	8	10	0	1	6	0	2	0	0	2	0	12	0	0
ENSG00000227700	0	0	0	0	0	0	0	5	0	0	0	0	0	7	0	0	0	0	0	0	0	0	0	2	0	3	0	0	0	4	0	0	0	0	0	0	0	4	0
ENSG00000229911	0	0	0	0	0	0	0	0	0	0	0	0	0	0	0	0	0	0	0	0	0	0	0	0	0	0	0	0	0	0	0	0	0	0	0	0	0	0	0
ENSG00000143520	6	0	0	11	0	0	0	6	4	7	0	0	12	0	10	35	0	0	0	0	0	20	8	8	16	6	0	0	0	763	0	10	0	0	0	0	0	0	0
ENSG00000171943	464	168	218	193	59	409	257	663	235	194	330	242	219	340	368	306	263	316	260	192	489	714	398	571	320	186	464	458	348	833	211	417	431	485	328	301	179	302	352
ENSG00000270719	0	0	4	0	0	0	0	0	0	0	0	0	0	0	0	0	0	0	0	0	0	0	0	0	0	0	0	0	0	0	0	0	0	0	0	0	0	0	0
ENSG00000155761	4	3	12	15	0	9	2	0	9	4	11	14	6	0	10	9	0	0	12	0	2	97	2	7	21	0	0	2	6	2	0	4	20	0	13	0	0	8	0
ENSG00000230806	2	0	0	0	0	12	0	2	2	1	0	0	0	0	0	13	0	0	4	0	0	0	0	14	4	0	0	0	1	0	0	0	0	0	0	0	0	18	22
ENSG00000116830	130	161	216	559	308	514	188	1306	209	220	159	348	177	382	324	978	151	265	137	233	189	430	198	652	275	184	69	735	116	201	247	167	199	378	168	617	131	493	421
ENSG00000234422	0	0	0	0	0	0	0	0	0	0	0	0	0	0	0	0	0	0	0	0	0	0	0	0	0	0	0	0	0	0	0	0	0	0	0	0	0	0	0
ENSG00000227056	2	0	2	2	0	6	0	0	4	0	2	0	0	0	0	4	0	4	0	0	10	0	0	0	0	0	0	0	0	0	0	12	0	0	0	0	0	0	0
ENSG00000227091	0	0	0	0	0	0	0	0	0	0	0	0	0	0	0	0	0	0	0	0	0	0	0	0	0	0	0	0	0	0	0	0	0	0	0	0	0	0	0
ENSG00000214204	0	0	0	0	0	0	0	0	0	0	0	0	0	0	0	0	0	0	0	0	0	0	0	0	0	0	0	0	0	0	0	0	0	0	0	0	0	0	0
ENSG00000081026	764	469	374	979	481	1316	511	557	664	636	483	1159	519	678	1143	1728	564	362	823	596	772	914	523	838	722	406	917	1301	484	421	506	896	965	362	464	478	653	530	108
ENSG00000225650	0	0	0	0	0	0	0	0	0	0	0	0	0	0	0	2	0	2	1	0	0	0	0	0	0	0	0	0	0	0	0	6	0	0	4	0	0	0	0
ENSG00000224965	5	0	0	0	0	0	0	2	0	17	2	0	2	0	0	0	0	10	10	0	0	0	0	0	6	0	0	0	0	0	0	0	28	0	4	0	8	0	0
ENSG00000228127	0	0	0	0	0	0	0	0	0	0	0	0	0	0	0	0	0	0	0	0	0	0	0	0	0	0	0	0	0	0	0	0	0	0	0	0	1	1	0
ENSG00000226984	0	0	2	2	0	1	0	0	0	0	0	0	0	0	0	8	6	0	0	0	0	0	0	0	0	0	0	0	0	0	0	0	0	0	0	0	0	1	0
ENSG00000186150	0	0	0	0	0	0	0	7	0	0	0	0	0	8	6	7	0	0	0	0	0	0	0	34	0	0	0	0	0	0	0	0	0	0	1	0	0	0	0
ENSG00000143458	329	659	583	767	391	344	203	1173	483	455	308	373	329	396	891	1079	249	444	539	311	325	666	337	336	618	406	336	306	186	454	465	1138	428	445	173	532	405	392	1104
ENSG00000230932	0	0	0	0	0	0	0	0	0	0	0	0	0	0	0	0	0	0	0	0	0	0	0	0	0	0	0	0	0	0	0	0	0	0	0	0	0	0	0
ENSG00000073754	7723	913	1566	3443	1734	1692	7073	17	5925	4203	20448	1810	2190	383	16503	22	5746	222	866	1128	8885	0	8349	64	2295	894	3786	151	6775	141	7545	787	9484	0	4703	4	4776	67	41
ENSG00000228826	70	4	59	64	22	18	144	6	87	81	122	15	16	23	85	90	66	24	122	20	122	58	39	22	42	24	78	23	37	0	79	27	56	68	36	22	41	29	10
ENSG00000233907	0	0	0	0	0	0	0	0	0	0	0	0	0	0	0	0	0	0	0	0	0	0	0	0	0	0	0	0	0	0	0	0	0	0	0	0	0	0	0
ENSG00000225036	0	0	0	0	0	0	0	0	0	0	0	0	0	0	0	0	0	0	0	0	0	0	0	0	0	0	0	0	0	0	0	0	0	0	0	0	0	0	0
ENSG00000228420	0	0	0	0	0	0	0	0	0	0	0	0	0	0	0	0	0	1	0	0	0	0	2	0	0	0	0	0	0	0	0	0	0	0	0	0	0	0	0
ENSG00000233839	0	0	0	0	0	0	2	0	0	1	0	0	0	0	2	0	0	0	0	0	0	0	0	0	0	0	0	0	0	0	0	0	0	0	0	0	0	0	0
ENSG00000250890	0	0	0	0	0	0	0	0	0	0	0	0	0	0	0	0	0	0	0	0	0	0	0	0	0	0	0	0	0	0	0	0	0	0	0	0	0	0	0
ENSG00000232240	0	0	0	0	0	0	0	0	0	0	0	0	0	0	0	0	0	0	0	0	0	0	0	0	0	0	0	0	0	0	0	0	0	0	0	0	0	0	0
ENSG00000230921	47	15	6	0	1	4	7	0	45	20	3	0	4	1	24	22	24	4	21	4	4	0	29	30	12	9	9	0	36	13	0	0	7	0	5	0	10	0	0
ENSG00000286151	0	2	0	0	0	0	0	0	0	1	0	0	0	0	0	2	0	0	10	0	0	0	0	0	0	0	0	0	0	0	0	0	0	0	0	0	1	0	11
ENSG00000234388	0	0	0	0	0	0	0	0	0	0	0	0	0	0	0	0	0	0	0	0	0	0	0	0	0	0	0	0	0	0	0	0	0	0	0	0	0	0	0
ENSG00000271736	1	0	0	20	0	0	0	105	2	4	0	0	0	0	16	4	5	0	16	0	0	0	2	0	0	0	0	6	0	0	0	0	0	0	1	0	2	0	0
ENSG00000233717	0	0	0	1	0	0	0	0	0	1	0	0	0	0	0	0	0	0	0	0	1	0	0	0	0	0	0	1	0	0	0	3	0	0	0	0	0	0	0
ENSG00000163155	253	451	198	321	132	324	236	264	250	234	267	205	81	547	357	739	168	414	202	352	210	228	359	929	202	202	264	328	182	503	196	501	173	498	118	405	255	289	551
ENSG00000241975	30	8	8	29	33	11	4	18	9	23	24	9	11	2	42	17	5	13	34	7	22	18	23	10	44	3	18	8	4	6	50	7	9	28	4	0	7	0	0
ENSG00000271143	0	0	0	0	0	0	0	0	0	0	0	0	0	0	0	0	0	0	0	0	0	0	0	0	0	0	0	0	0	0	0	0	0	0	0	0	0	0	0
ENSG00000270976	0	0	0	0	0	0	0	0	0	0	0	0	0	0	0	0	0	0	0	0	0	0	0	0	0	0	0	0	0	0	0	0	0	0	0	0	0	0	0
ENSG00000228217	1	1	2	2	1	7	2	2	4	6	1	0	1	0	0	2	0	0	0	0	0	0	1	3	4	2	2	0	3	0	0	0	6	2	0	0	0	3	0
ENSG00000270342	0	0	0	0	0	0	0	0	0	0	0	0	0	0	0	0	0	0	0	0	0	0	0	0	0	0	0	0	0	0	0	0	0	0	0	0	0	0	0
ENSG00000175984	362	298	373	283	142	246	314	119	498	627	303	285	293	537	471	1071	436	280	457	586	259	933	258	531	354	257	287	934	101	186	382	771	343	350	258	817	282	527	338
ENSG00000231100	121	22	12	6	0	37	83	0	83	108	157	39	25	17	77	111	43	14	40	4	30	0	119	22	69	48	174	20	68	4	22	1	47	0	14	0	50	31	117
ENSG00000116824	119	204	206	728	89	122	398	1814	108	164	296	141	455	149	220	4	106	117	112	215	499	231	357	182	375	19	198	64	140	162	1309	87	681	307	174	101	99	45	43
ENSG00000235887	0	0	0	0	0	33	0	0	0	0	0	0	0	0	0	0	0	0	0	0	0	0	0	1	0	0	0	25	0	0	0	0	0	0	0	0	0	0	0
ENSG00000237460	0	0	0	0	0	0	0	0	0	0	0	0	0	0	0	0	0	0	0	0	0	0	0	0	0	0	0	0	0	0	13	0	0	0	0	0	0	0	0
ENSG00000236887	0	0	0	0	0	0	0	0	0	0	0	0	0	0	0	0	0	0	0	0	0	0	0	0	0	0	0	0	0	0	0	0	0	0	0	0	0	0	0
ENSG00000024526	26	27	3	111	0	384	87	320	12	13	18	178	6	407	47	291	44	111	0	18	8	247	24	695	0	172	44	185	4	144	0	1	6	555	34	1011	8	629	128
ENSG00000236480	1	0	0	0	0	0	0	1	2	6	0	0	0	0	2	0	0	0	3	0	0	0	0	2	0	0	0	0	0	0	0	0	1	1	0	0	0	2	0
ENSG00000235756	0	0	0	0	0	0	0	0	0	0	0	0	0	0	0	0	0	0	0	0	0	0	0	0	0	0	0	0	0	0	0	0	0	0	0	0	0	0	0
ENSG00000173810	0	0	0	0	0	0	0	0	0	0	0	0	0	0	0	0	0	0	0	0	0	0	0	0	0	0	0	0	0	0	0	0	0	0	0	0	0	0	0
ENSG00000235005	0	0	0	0	0	0	0	0	0	0	0	0	0	0	0	0	0	0	0	0	0	7	0	0	0	0	0	0	0	0	0	0	0	0	0	0	0	0	0
ENSG00000271890	0	0	0	0	0	0	0	0	0	0	0	0	0	0	0	0	0	0	0	0	0	0	0	0	0	0	0	0	0	0	0	0	0	28	0	0	0	0	0
ENSG00000227425	0	0	0	0	0	0	0	0	0	0	0	0	0	0	0	0	0	0	0	0	0	0	0	0	0	0	0	0	0	0	0	0	0	0	0	0	0	0	0
ENSG00000225279	0	2	0	4	0	0	0	0	2	1	0	2	0	1	0	8	18	0	0	0	0	22	0	0	0	0	0	0	0	0	0	0	0	0	3	0	2	4	0
ENSG00000229101	0	0	0	0	0	0	0	0	0	0	0	0	0	0	0	0	0	0	0	0	0	0	0	0	0	0	0	0	0	0	0	0	0	0	0	0	0	0	0
ENSG00000239216	0	0	0	0	0	0	0	0	0	0	0	0	0	0	0	0	0	0	0	0	0	0	0	0	0	0	0	0	0	0	0	0	0	0	0	0	0	0	0
ENSG00000283360	6	5	6	9	0	8	0	10	0	8	3	20	0	6	14	16	4	1	13	45	12	0	2	17	0	0	0	6	0	0	0	17	0	0	0	23	0	0	0
ENSG00000117262	347	362	428	427	90	283	291	563	464	525	291	395	144	781	456	797	277	435	590	694	595	695	477	885	355	364	339	495	483	470	341	461	365	646	248	373	342	446	266
ENSG00000227907	0	0	0	0	0	0	0	0	0	0	0	0	0	0	0	0	0	0	0	0	0	0	0	0	0	0	0	0	0	0	0	0	0	0	0	0	0	0	0
ENSG00000227970	0	0	0	0	0	0	0	0	0	0	0	0	0	0	0	0	0	0	0	0	0	0	0	0	0	0	0	0	0	0	0	0	0	0	0	0	0	0	0
ENSG00000261055	0	0	0	0	0	0	0	0	0	0	0	0	0	0	0	0	0	0	0	8	0	0	4	2	0	0	0	0	0	0	0	0	0	0	0	0	0	0	0
ENSG00000231613	0	0	0	5	0	0	0	0	0	3	0	0	4	0	2	0	0	0	8	24	12	0	0	2	0	0	0	0	4	2	62	4	0	0	0	0	0	0	0
ENSG00000137947	681	404	388	884	495	722	892	659	525	608	1003	624	551	551	739	504	599	533	660	558	840	960	819	610	966	366	581	673	741	659	551	413	1167	751	682	391	497	981	421
ENSG00000236689	0	0	0	0	0	2	0	0	0	1	0	0	0	0	3	2	0	0	0	0	4	0	0	0	8	0	0	4	0	0	16	0	0	0	0	0	0	2	0
ENSG00000233589	0	0	0	2	0	2	0	0	0	0	0	1	0	2	0	12	0	0	0	0	0	26	0	11	0	0	0	0	0	2	0	0	0	0	0	0	1	0	0
ENSG00000117586	114	303	121	149	122	99	48	279	49	42	71	58	57	239	103	312	28	57	83	125	56	58	92	134	87	134	40	53	36	123	24	423	106	261	36	1543	50	32	380
ENSG00000230946	0	0	0	0	0	0	0	0	0	2	6	4	6	0	6	2	0	0	4	0	0	0	4	0	0	0	0	4	0	0	0	0	0	0	2	0	0	0	0
ENSG00000226028	0	0	0	0	0	0	0	0	0	0	0	0	0	0	0	0	0	0	0	0	0	0	0	0	0	0	0	5	0	0	0	0	0	0	0	0	0	0	0
ENSG00000162728	0	3	12	0	0	4	0	9	0	0	0	0	0	0	0	18	0	4	0	10	0	0	0	0	0	2	0	8	0	0	0	0	8	0	0	0	0	0	0
ENSG00000229021	3	0	0	0	0	0	0	6	0	0	0	0	0	0	0	2	0	0	0	11	0	0	0	0	0	0	0	0	0	4	0	0	8	0	0	0	0	3	0
ENSG00000203825	0	0	0	0	0	0	0	0	0	0	0	0	0	0	0	0	0	0	0	0	0	0	0	0	0	0	0	0	0	0	0	0	0	0	0	0	0	0	0
ENSG00000184371	1369	371	868	1289	533	1374	740	4192	1255	930	1794	887	1008	524	2067	489	990	610	581	555	1045	3624	1230	1604	1614	427	1376	948	1073	1584	1507	795	1678	2491	517	198	1363	2552	1150
ENSG00000233449	0	0	0	0	0	0	0	0	0	0	0	0	0	0	0	0	0	0	0	0	0	0	0	0	0	0	0	0	0	0	0	0	0	0	0	0	0	0	0
ENSG00000242943	0	0	0	0	0	0	0	0	0	0	0	0	0	0	0	0	0	0	0	0	0	0	0	0	0	0	0	0	0	0	0	0	0	0	0	0	0	0	0
ENSG00000233203	0	4	2	5	0	4	1	2	10	11	0	2	0	15	0	3	4	2	4	4	14	0	3	4	1	4	0	0	4	6	0	14	22	36	6	0	5	3	0
ENSG00000232499	23	38	18	21	6	36	18	37	31	13	17	8	23	26	22	74	7	8	29	4	12	10	61	36	21	13	14	25	16	43	0	17	3	4	26	11	6	9	0
ENSG00000232265	2	2	6	0	0	10	4	370	3	6	4	0	4	46	0	9	0	1	2	6	4	0	5	49	2	32	6	76	0	0	0	4	0	0	0	0	4	4	0
ENSG00000163154	111	54	75	101	90	29	224	490	137	162	338	46	129	34	227	42	104	49	55	118	393	239	168	90	86	34	61	82	70	98	418	44	272	154	97	94	168	116	81
ENSG00000232995	15	14	19	36	0	78	7	75	18	25	30	35	8	8	39	104	9	19	23	17	75	51	8	23	2	12	13	5	14	27	0	35	40	14	5	38	29	53	53
ENSG00000238087	0	0	0	0	0	0	0	0	0	0	0	0	0	0	0	0	0	0	0	0	0	12	0	0	0	0	0	6	0	0	0	0	0	0	0	0	0	0	0
ENSG00000227777	7	6	0	5	0	6	0	0	1	0	2	2	1	0	5	6	0	0	2	0	0	0	0	0	18	0	8	4	0	0	0	0	0	0	0	0	0	0	0
ENSG00000177173	10	47	20	93	0	401	15	30	23	20	0	30	6	2	16	101	5	9	0	90	0	24	11	80	16	46	4	292	8	6	0	154	13	108	16	0	2	15	0
ENSG00000238022	0	0	0	0	0	0	0	0	0	0	0	0	0	0	0	0	0	0	0	0	0	0	0	0	0	0	0	0	0	0	0	0	0	0	0	0	0	0	0
ENSG00000231671	0	0	0	4	0	0	0	0	0	0	0	0	0	0	0	0	0	0	0	0	0	0	0	0	0	0	0	0	0	0	0	0	0	0	0	0	0	0	0
ENSG00000162729	2835	2838	1835	2285	315	2482	1894	2595	1521	1333	2932	3881	1830	3990	2518	7878	2181	3848	1724	5519	953	1223	1610	2630	1468	2677	1479	5643	1453	4134	769	1577	1127	1470	259	556	1995	2689	1098
ENSG00000143158	5634	6833	2648	8399	2463	3678	4488	3944	3721	4379	6288	5527	2949	7483	4665	6929	4229	5658	4619	8979	3854	4913	4562	6573	3925	2758	5105	7984	4520	9153	2633	9561	4435	6054	3409	11144	3264	4867	2582
ENSG00000271092	11	16	23	26	0	30	24	11	22	60	27	10	20	19	30	36	22	41	63	31	24	64	46	45	44	10	22	22	30	34	16	24	27	20	10	10	38	8	0
ENSG00000238118	0	0	0	0	0	0	0	0	0	0	0	0	0	0	1	0	0	0	0	0	0	0	0	0	0	0	0	0	0	0	0	0	0	0	0	0	0	0	0
ENSG00000276118	0	0	0	0	0	0	0	0	0	0	0	0	0	0	0	0	0	0	0	0	0	0	0	0	0	0	0	0	0	0	0	0	0	0	0	0	0	0	0
ENSG00000232148	0	0	0	0	0	0	0	0	0	0	0	0	0	0	0	0	0	0	0	0	0	0	0	0	0	0	0	0	0	0	0	0	0	0	0	0	0	0	0
ENSG00000278811	43	76	28	95	98	46	6	27	52	85	6	12	18	24	35	278	16	18	45	51	20	26	44	228	32	30	31	62	12	154	28	37	12	130	16	158	18	8	56
ENSG00000000460	86	132	64	416	70	288	107	279	74	142	98	275	59	187	564	599	78	345	108	110	267	229	205	310	95	220	230	178	66	141	158	87	118	327	115	538	175	377	165
ENSG00000188859	49	40	94	104	0	58	36	139	43	66	28	241	51	53	78	232	13	65	67	80	14	180	21	142	68	113	17	134	15	169	24	55	37	134	24	48	41	63	16
ENSG00000275075	0	0	0	0	0	3	0	0	0	0	0	0	0	0	0	0	0	0	0	0	0	0	0	0	0	0	0	0	0	0	0	2	0	0	0	0	0	0	0
ENSG00000135862	1625	5740	1518	5485	1135	6560	1848	12248	1033	1289	1611	4421	2719	8434	3803	8596	1683	4853	1157	3750	1972	10276	2593	5406	5621	495	1377	4958	1083	3049	1790	3833	2465	8916	2420	6747	1801	3300	5925
ENSG00000232952	11	7	6	13	12	15	6	9	6	2	10	5	3	6	6	21	5	19	0	2	13	18	4	10	10	1	17	7	10	7	1	4	3	4	36	1	8	11	6
ENSG00000227722	0	2	0	2	0	2	0	0	0	0	0	0	0	0	8	5	0	0	0	0	14	0	0	0	0	0	0	0	0	0	0	2	0	0	0	0	0	0	0
ENSG00000285922	0	0	0	0	0	0	0	2	0	0	0	0	0	0	0	0	0	0	0	0	0	0	0	0	0	0	0	0	0	0	0	0	0	0	0	0	0	0	0
ENSG00000275801	0	0	0	0	0	0	0	0	0	2	0	0	2	0	0	0	0	0	2	0	0	0	0	0	2	0	0	0	0	0	0	0	0	0	0	0	0	0	0
ENSG00000143198	1800	1632	1935	2334	648	1138	1869	2066	1660	1451	2377	1625	1331	2950	2315	2214	1599	1937	1948	2270	1210	2880	1517	1357	2026	1173	1578	2421	1899	3579	1397	4315	2135	1868	940	1190	1354	2184	667
ENSG00000143318	8	0	2	21	0	0	5	688	7	5	0	0	7	0	6	162	2	0	2	0	12	0	9	10	12	2	0	2	0	8	14	4	0	0	0	0	4	2	0
ENSG00000232188	0	0	0	0	0	0	0	0	0	0	0	0	0	0	6	0	0	0	2	0	0	0	0	0	0	0	0	0	0	0	0	0	0	0	0	0	7	0	0
ENSG00000232212	0	0	0	0	0	0	0	0	0	2	0	2	0	0	0	0	0	2	0	0	0	0	0	0	0	0	0	0	0	0	0	0	0	0	0	21	2	0	0
ENSG00000143621	1718	2954	1222	3960	1004	4214	1598	5089	2330	2086	1622	3256	1669	5274	1995	5479	1449	3050	1093	1625	1172	5597	1971	5873	2546	1886	1741	5532	2439	4815	1393	2800	2512	4139	1099	4123	1035	3370	2193
ENSG00000241042	0	0	0	0	0	0	0	2	0	0	0	0	0	0	0	0	0	0	0	0	0	0	0	0	0	0	0	0	0	0	0	0	0	0	0	0	0	0	0
ENSG00000143155	924	1225	740	2065	876	1207	813	2041	966	1103	927	729	779	846	1171	2097	865	1495	830	1088	1405	2698	1223	1020	1301	800	790	1707	1300	1604	874	2340	1571	2422	1052	1474	661	1824	1061
ENSG00000260322	0	0	0	0	0	0	0	0	0	0	0	0	0	0	0	0	0	0	0	0	0	0	0	0	0	0	0	0	0	0	0	0	0	0	0	0	0	0	0
ENSG00000223495	0	0	0	0	0	27	0	0	0	0	0	0	0	0	0	0	0	0	0	0	0	0	0	0	0	0	0	4	0	0	0	0	0	0	0	0	0	0	0
ENSG00000143156	199	147	59	209	45	174	159	232	186	120	186	92	98	161	160	331	93	221	103	124	185	553	161	120	196	126	109	197	164	184	50	245	265	263	180	265	127	225	0
ENSG00000198771	823	303	601	1005	619	366	770	3576	555	491	1853	287	695	256	1261	150	426	322	408	368	823	347	1509	492	983	220	684	316	775	689	1543	319	741	641	669	254	637	420	224
ENSG00000225462	5	41	3	28	0	10	6	4	1	8	7	15	1	4	10	44	2	2	3	0	0	0	10	17	5	2	4	6	4	7	0	4	0	13	2	9	0	52	4
ENSG00000237756	0	0	0	2	0	0	0	10	0	1	0	0	2	0	0	4	0	0	2	0	0	0	0	5	0	0	0	0	0	0	0	0	0	0	0	0	7	0	0
ENSG00000116147	8	250	106	28	0	1	321	12	6	24	103	0	12	0	58	447	22	0	6	122	29	0	9	54	36	73	16	0	13	106	26	1448	46	28	7	0	17	0	0
ENSG00000213064	1350	2627	2285	3306	3508	2486	1781	5227	2082	2563	1694	2519	1134	1910	3281	3790	1379	1310	1349	1650	2918	5826	2590	3074	2391	1211	1480	4628	984	2284	2948	7833	2652	4066	1764	5934	1213	1673	3610
ENSG00000203307	16	13	5	7	0	0	2	4	9	3	5	41	3	1	10	7	4	2	2	0	30	0	17	2	2	8	14	0	0	5	37	6	0	0	0	0	0	0	0
ENSG00000143179	89	599	182	741	74	482	109	1260	144	203	153	369	110	658	292	582	135	287	117	281	147	818	112	738	178	139	130	959	183	533	143	414	97	441	79	184	97	528	1056
ENSG00000271187	0	0	0	0	0	0	0	0	0	0	0	0	0	0	0	0	0	0	0	0	0	0	0	0	0	0	0	0	0	0	0	0	0	0	0	0	0	0	0
ENSG00000274562	0	0	0	0	0	0	0	0	0	0	0	0	0	0	0	0	0	0	0	0	0	0	0	0	0	0	0	0	0	0	0	0	0	0	0	0	0	0	0
ENSG00000143315	741	1198	456	1192	939	1070	711	882	833	854	632	919	504	851	982	2404	650	1086	592	834	944	1286	736	1078	675	1019	649	1229	538	726	657	1565	871	2003	516	1797	500	1428	1405
ENSG00000231175	0	0	0	0	0	0	0	0	0	0	0	0	0	0	0	0	0	0	0	0	0	0	0	0	0	0	0	0	0	0	0	0	0	0	0	0	0	0	0
ENSG00000143185	12	18	6	54	0	9	38	78	23	39	67	12	43	8	25	10	18	12	13	32	50	0	59	45	29	28	12	3	32	4	106	0	39	0	40	2	13	13	0
ENSG00000272931	4	5	6	0	0	43	12	16	4	4	6	2	1	8	6	13	8	2	6	0	0	34	8	22	10	0	0	5	0	9	28	10	0	0	0	0	2	4	120
ENSG00000143190	676	724	601	1168	1701	1354	363	1253	684	769	734	838	434	489	1269	1352	523	553	573	616	1059	1755	545	943	749	513	674	1102	291	607	759	1374	666	1176	793	3025	458	424	1630
ENSG00000225475	4	4	7	2	0	1	8	4	2	5	7	0	0	0	0	2	2	3	1	0	0	0	15	6	14	0	7	0	4	9	0	0	0	0	0	2	0	0	0
ENSG00000230898	0	0	0	0	0	0	0	2	2	2	0	0	0	0	0	2	0	3	0	0	0	0	0	2	0	0	0	0	0	3	0	0	0	0	0	0	0	0	0
ENSG00000232223	0	0	0	0	0	0	0	0	0	0	0	0	0	0	0	0	0	0	0	0	0	0	0	0	0	0	0	0	0	0	0	0	0	0	0	0	0	0	0
ENSG00000224698	0	0	0	0	0	0	0	0	0	0	0	0	0	0	0	0	0	0	0	0	0	0	0	0	0	0	0	0	0	0	0	0	0	0	0	0	0	0	0
ENSG00000287697	0	2	2	5	0	23	0	8	0	0	0	2	0	0	0	2	0	4	4	0	0	2	4	4	0	0	0	2	0	3	0	0	0	0	0	0	2	10	21
ENSG00000075945	729	609	380	1073	164	779	536	1777	427	477	573	1044	571	1030	729	1330	573	1052	543	498	829	1682	700	976	1042	612	636	1029	561	900	609	1678	803	1768	638	930	496	581	809
ENSG00000235303	0	0	0	2	0	0	0	0	0	0	0	0	0	0	2	0	0	0	10	0	0	0	0	0	0	0	0	0	0	0	0	0	0	0	0	0	0	0	0
ENSG00000234810	22	4	8	0	0	2	19	0	15	14	19	0	6	2	48	2	14	0	10	13	0	0	22	6	22	7	10	0	12	7	0	0	0	0	18	0	23	4	0
ENSG00000224468	1	6	1	17	0	6	0	24	17	16	0	0	7	2	19	20	0	5	8	0	0	13	2	4	15	0	8	6	8	2	0	10	11	74	9	58	7	0	8
ENSG00000235628	0	0	0	0	0	0	0	0	0	0	0	0	0	0	0	0	0	0	0	0	0	0	0	0	0	0	0	0	0	0	0	0	0	0	0	0	0	0	0
ENSG00000232551	0	0	0	0	0	0	0	0	0	0	0	0	0	0	0	0	0	0	0	0	0	0	0	0	0	0	0	0	0	0	0	0	0	0	0	0	0	0	0
ENSG00000092607	1611	255	516	97	581	458	1191	18	912	687	604	18	1974	12	345	902	690	1578	1701	543	759	104	488	1642	1672	361	890	36	179	530	525	68	2254	2401	391	304	313	2308	101
ENSG00000238270	0	0	0	0	0	0	0	0	0	0	0	0	0	0	0	0	0	0	0	0	0	0	0	0	0	0	0	0	0	0	0	0	0	0	0	0	0	0	0
ENSG00000285894	0	7	4	0	0	0	0	0	0	0	0	106	0	0	0	1061	0	16	0	12	0	479	0	30	0	0	17	1394	0	0	0	24	12	0	12	2316	0	165	0
ENSG00000236025	0	0	0	0	0	0	0	0	0	0	0	0	0	0	0	0	0	0	0	0	0	0	0	0	0	0	0	0	0	0	0	0	0	0	0	0	0	0	0
ENSG00000230687	0	0	0	0	0	0	0	0	0	0	0	0	0	0	0	0	0	0	0	0	0	0	0	0	0	0	0	0	0	0	0	0	0	0	0	0	0	0	0
ENSG00000230704	0	2	0	1	0	4	0	0	0	0	1	17	2	0	5	2	2	0	0	0	0	0	0	0	0	4	2	5	0	0	0	0	0	0	0	0	0	0	0
ENSG00000283255	0	0	0	0	0	0	0	0	0	0	0	0	0	0	0	0	0	0	0	0	0	0	0	0	0	0	0	0	0	0	0	0	0	0	0	0	0	0	0
ENSG00000227741	0	4	12	16	0	1	10	86	6	15	14	9	10	6	26	51	8	10	41	24	12	0	9	18	7	0	4	10	0	5	0	0	33	18	2	0	4	0	0
ENSG00000237049	0	0	0	0	0	0	0	0	0	0	0	0	0	0	0	0	0	0	0	0	0	0	0	0	0	0	0	1	0	0	0	0	0	0	0	0	0	0	0
ENSG00000286754	0	0	0	0	0	0	0	0	0	0	0	0	0	0	0	5	0	0	0	0	0	0	0	0	0	0	0	0	0	0	0	0	0	0	0	0	0	0	0
ENSG00000232751	2	0	2	0	0	0	0	0	0	0	0	0	0	0	0	0	0	3	0	0	0	0	0	0	2	0	0	0	0	0	0	0	0	0	0	0	0	0	0
ENSG00000236364	9	30	17	26	0	10	1	32	46	42	11	8	3	9	26	66	4	6	18	6	0	9	0	57	15	8	4	48	2	28	16	12	21	45	8	58	13	5	6
ENSG00000117091	157	90	176	384	88	72	186	817	105	200	398	71	378	60	308	4	94	101	88	270	459	97	366	116	250	29	203	37	195	135	683	95	450	257	581	115	108	91	31
ENSG00000235378	0	0	0	0	0	0	0	0	0	0	0	0	0	0	0	0	0	0	0	0	0	0	0	0	0	0	0	0	0	0	0	0	0	0	0	0	0	0	0
ENSG00000143171	0	2	12	0	0	0	24	0	8	8	19	8	18	4	7	47	0	52	11	4	10	0	38	6	36	498	31	33	0	32	14	1	18	0	12	0	5	25	0
ENSG00000275767	0	0	0	0	0	0	0	0	0	0	0	0	0	0	0	0	0	0	0	0	0	0	0	0	0	0	0	0	0	0	0	0	0	0	0	0	0	0	0
ENSG00000224718	0	0	0	0	0	0	0	0	0	0	0	0	2	0	0	0	0	0	0	0	0	0	0	0	0	0	0	0	0	0	0	0	0	0	0	0	0	0	0
ENSG00000047410	3126	3462	1757	5509	1560	4486	1607	6791	2506	2521	2053	2886	1969	2933	4090	8110	1697	3710	2197	2436	3042	4796	2561	4442	3352	2505	2316	5187	1956	2599	2839	3207	2975	4785	1901	2253	1860	1883	3243
ENSG00000231992	14	7	40	23	0	20	10	0	28	35	5	0	8	3	33	44	4	5	25	0	9	0	49	45	20	7	17	18	12	21	46	6	13	0	7	18	29	4	17
ENSG00000018625	42	52	78	28	98	16	16	3	40	35	106	58	37	2	98	75	40	9	59	12	42	2	237	54	166	2	131	80	12	371	142	140	71	89	106	1	31	15	58
ENSG00000171806	113	138	76	353	34	152	80	317	98	129	116	241	100	175	86	251	119	236	131	117	334	347	132	182	163	108	98	217	86	158	272	421	308	511	151	388	81	355	453
ENSG00000287919	9	0	12	7	0	0	15	0	0	0	12	0	6	6	7	4	21	26	6	39	0	0	7	2	12	5	12	0	8	2	38	16	8	0	1	0	1	4	0
ENSG00000233882	0	0	0	0	0	0	0	0	0	0	0	0	0	0	0	0	0	0	0	0	0	0	0	0	0	0	0	0	0	0	0	0	0	0	0	0	0	0	0
ENSG00000198358	0	0	2	1	32	0	0	5	0	0	0	0	0	4	0	2	0	0	0	0	0	0	0	0	0	2	0	0	0	0	0	0	0	0	0	0	0	0	0
ENSG00000134216	6	0	0	0	0	0	0	0	0	0	0	0	0	0	0	0	0	0	0	0	0	0	0	4	0	0	0	0	0	0	0	0	0	0	0	0	0	0	0
ENSG00000230748	0	0	0	0	0	0	0	0	0	0	0	0	0	0	0	0	0	0	0	0	0	0	0	0	0	2	0	0	0	0	0	0	0	0	0	0	0	0	0
ENSG00000254154	153	182	421	615	321	82	85	81	519	376	60	84	75	45	930	884	82	281	725	304	85	40	85	204	233	110	237	63	47	50	144	151	194	233	5	0	124	5	25
ENSG00000162694	564	230	440	545	364	648	376	395	707	702	299	387	190	243	521	693	428	378	792	401	780	733	496	489	528	326	351	641	239	507	910	837	629	1670	390	689	351	450	598
ENSG00000238108	0	0	0	0	0	0	0	0	0	0	0	0	0	0	0	0	0	0	0	0	0	0	0	0	0	0	0	0	0	0	0	0	0	0	0	0	0	0	0
ENSG00000214262	0	0	0	0	0	0	0	0	0	0	0	0	0	0	0	0	0	0	0	0	0	0	0	0	0	0	0	0	0	0	0	0	0	0	0	0	0	0	0
ENSG00000215835	13	10	9	25	0	39	13	38	21	11	27	26	5	11	37	32	11	27	5	25	3	3	21	19	19	20	10	35	13	13	1	0	11	1	5	0	20	39	1
ENSG00000118197	455	781	327	716	415	493	328	805	477	506	526	673	446	766	691	1175	328	876	481	676	295	1142	537	520	548	354	543	941	716	795	256	919	587	523	188	221	299	561	318
ENSG00000135842	392	299	282	634	494	215	248	2103	179	172	571	440	393	119	621	129	152	294	143	186	638	552	1234	557	1084	191	513	376	606	1105	782	497	774	1198	1241	692	226	1406	924
ENSG00000229258	0	0	0	20	0	0	0	0	0	2	5	3	0	0	0	9	0	0	0	0	0	0	0	9	0	1	0	0	0	0	0	12	0	0	0	0	4	0	0
ENSG00000287472	0	0	0	0	0	0	0	0	0	0	0	0	0	0	0	0	0	0	0	0	0	0	0	0	0	0	0	0	0	0	0	0	0	0	0	0	0	0	0
ENSG00000241318	0	0	0	0	0	0	0	0	0	0	0	0	1	0	0	0	0	0	0	0	0	0	0	0	0	0	0	0	0	0	0	0	0	0	5	0	0	0	0
ENSG00000228238	0	0	0	18	0	0	0	4	2	2	0	0	0	1	3	0	18	4	0	6	0	0	3	8	1	0	0	0	0	6	14	10	0	0	0	0	2	3	0
ENSG00000232393	0	0	0	0	0	0	0	0	0	0	0	0	0	0	0	2	0	0	0	0	0	0	0	0	1	0	0	0	0	0	0	0	0	0	0	0	0	0	0
ENSG00000184155	6	0	0	0	0	0	0	0	0	0	6	0	0	0	0	5	0	0	0	0	0	0	0	4	4	1	0	0	0	0	0	0	0	0	0	0	0	0	0
ENSG00000058085	14	2	73	31	45	3	24	1044	15	27	42	14	170	22	76	3	43	10	78	73	63	5611	73	10	685	4	53	83	408	4	109	0	218	126	374	0	25	306	35
ENSG00000260088	0	2	0	0	0	0	0	13	4	0	2	0	0	12	0	0	0	0	2	0	0	0	5	0	0	2	0	0	0	12	0	0	0	0	0	0	0	0	0
ENSG00000116815	199	99	187	385	274	282	166	672	195	249	214	298	218	179	264	198	108	280	153	346	331	1282	292	211	369	116	125	277	188	273	269	562	555	767	350	463	158	520	102
ENSG00000232917	0	1	0	0	0	2	0	1	0	1	0	0	1	0	0	3	0	2	0	0	1	3	1	1	0	1	0	3	0	1	2	1	0	1	0	0	2	2	0
ENSG00000233057	4	0	27	8	0	0	27	10	11	0	6	0	13	22	2	49	8	40	11	12	0	37	6	0	6	30	0	5	0	0	0	24	0	0	4	0	0	0	0
ENSG00000237131	0	0	0	0	0	0	0	0	0	0	0	0	0	0	0	0	0	0	0	0	0	0	0	0	0	0	0	0	0	0	0	0	0	0	0	0	0	0	0
ENSG00000233946	0	0	0	0	0	0	0	0	0	0	0	0	0	0	0	0	0	0	0	0	0	0	0	0	0	0	0	0	0	0	0	0	0	0	0	0	0	0	0
ENSG00000143167	8	0	4	0	0	0	6	28	6	0	14	0	9	4	5	0	2	0	1	32	43	0	11	0	0	8	13	0	7	2	14	0	8	0	7	0	6	2	0
ENSG00000143184	35	48	6	92	0	28	8	39	2	15	10	0	43	11	21	10	13	22	10	11	13	26	32	1	39	18	26	27	38	4	80	10	83	0	51	8	37	15	0
ENSG00000260976	0	0	0	0	0	0	0	0	0	0	0	0	0	0	0	0	0	0	0	0	0	0	0	0	0	0	0	0	0	0	0	0	0	0	0	0	0	0	0
ENSG00000235215	0	0	2	3	0	0	0	3	0	0	0	0	0	0	0	0	0	0	0	0	0	0	3	0	0	0	0	0	0	0	0	0	0	0	0	0	0	0	0
ENSG00000224691	5	0	11	0	0	0	0	8	0	0	0	0	0	0	4	2	2	4	2	0	0	0	0	2	0	0	0	0	0	0	0	2	0	0	0	0	0	0	0
ENSG00000286572	0	4	0	0	0	0	0	0	0	4	0	0	0	0	3	4	6	0	0	0	0	0	0	2	2	0	2	0	0	1	0	2	0	0	0	0	5	0	0
ENSG00000235101	0	0	0	0	0	0	0	0	0	0	2	0	4	0	1	0	0	0	0	0	10	0	2	0	0	0	0	0	0	2	0	3	0	0	2	0	0	0	0
ENSG00000228215	0	0	0	0	0	0	0	0	0	0	0	0	0	0	0	0	0	0	0	0	0	0	0	0	0	0	0	21	0	0	0	0	0	0	0	0	0	12	0
ENSG00000177807	148	15	99	302	186	126	349	47	286	186	654	41	124	25	677	8	85	2	36	22	504	30	262	19	73	73	115	2	37	0	459	16	280	0	297	0	123	10	0
ENSG00000233626	2	5	3	13	0	4	0	4	0	1	0	0	0	0	6	6	2	0	0	0	0	0	0	8	0	8	0	0	0	0	0	0	14	0	0	0	0	1	0
ENSG00000233691	0	0	0	0	0	0	0	0	0	0	0	0	0	0	1	0	0	0	0	0	0	0	0	0	0	0	0	0	0	0	0	0	0	0	0	0	7	0	0
ENSG00000283518	2	0	0	0	2	0	0	82	9	2	2	0	0	0	10	10	0	1	3	0	0	0	4	0	0	0	2	0	0	0	0	8	0	0	0	41	0	0	0
ENSG00000271527	0	0	0	1	0	0	0	0	0	0	0	0	0	0	0	0	0	0	0	0	0	0	0	0	0	0	0	0	0	0	0	0	0	0	0	0	0	0	0
ENSG00000143228	6	51	18	154	0	305	34	793	15	30	22	204	10	509	58	535	25	112	32	56	34	397	17	422	20	112	14	272	8	133	2	31	29	265	26	167	1	392	325
ENSG00000235827	0	0	0	0	0	0	0	0	0	0	0	0	0	0	0	0	0	0	0	0	0	0	0	0	0	0	0	0	0	0	0	0	0	0	0	0	0	0	0
ENSG00000231615	0	2	3	0	0	0	0	2	2	0	4	0	0	0	2	10	0	0	8	0	0	0	0	2	4	0	2	1	0	0	0	11	4	0	0	0	0	0	0
ENSG00000231714	0	0	0	0	0	0	0	0	0	0	0	0	0	1	0	0	0	0	0	0	0	0	0	0	0	0	0	2	0	0	0	12	0	0	0	0	0	5	0
ENSG00000174514	43	85	59	84	0	39	28	262	34	49	27	5	44	12	101	151	56	20	81	31	79	216	71	90	185	6	57	24	23	182	135	277	75	196	19	194	19	32	46
ENSG00000143178	92	58	103	164	45	40	65	241	95	147	60	35	40	50	141	90	26	64	82	79	76	158	60	180	91	30	70	86	42	66	114	209	127	236	17	99	43	34	590
ENSG00000224837	204	98	164	94	182	120	177	24	189	213	151	67	128	92	141	57	209	293	167	75	342	92	121	20	232	24	128	109	278	62	115	201	321	170	97	191	127	207	30
ENSG00000116833	3145	2845	1087	2539	3439	1585	1730	1862	2401	2409	2961	1924	1788	1473	2422	3602	2183	1834	2054	2813	3602	3016	3321	1652	2555	1547	3075	1791	4014	3216	1676	3652	3091	3258	2402	2337	1842	1327	964
ENSG00000227740	3	4	0	5	0	0	0	26	2	6	0	4	1	0	8	3	0	2	14	9	0	0	2	2	0	2	0	15	0	2	0	32	8	0	0	27	2	8	16
ENSG00000260990	0	0	0	0	0	0	0	0	0	0	0	1	0	0	0	6	0	0	0	0	0	0	0	3	0	0	0	0	0	0	0	1	0	0	0	0	0	0	0
ENSG00000000457	582	680	447	773	603	521	430	609	478	497	568	512	414	436	1009	962	411	500	507	466	658	909	675	623	571	293	449	506	256	404	645	1357	833	578	318	1035	425	368	572
ENSG00000143507	2785	1308	747	611	356	538	1556	1698	2807	1674	6329	1190	1280	652	4120	2474	806	981	3305	1145	1226	618	1241	860	2728	1652	6137	1266	2786	1773	1552	1219	5717	2161	681	372	1258	310	58
ENSG00000285638	0	0	0	0	0	0	0	0	0	0	0	0	0	0	0	0	0	0	0	0	0	0	0	0	0	0	0	0	0	0	0	0	0	0	0	0	0	0	0
ENSG00000284592	0	0	0	0	0	0	0	0	0	0	0	0	0	0	0	0	0	0	0	0	0	0	0	0	0	0	0	0	0	0	0	0	0	0	0	0	0	0	0
ENSG00000230987	0	0	0	2	0	0	0	3	2	0	0	1	1	0	0	2	0	0	0	1	0	0	0	0	0	0	0	0	0	2	0	2	0	0	0	0	0	0	0
ENSG00000232527	0	3	0	1	0	39	0	0	0	0	2	0	0	0	0	0	0	0	0	0	0	0	0	0	0	0	0	21	0	0	0	0	0	0	0	0	0	0	0
ENSG00000215833	0	0	17	2	0	6	0	0	2	4	0	6	0	4	18	139	0	0	0	10	0	0	0	12	0	8	2	0	0	0	0	32	0	0	0	0	0	1	14
ENSG00000228167	0	0	0	0	0	0	0	0	0	0	0	0	0	0	0	0	0	0	0	0	0	0	0	0	0	0	0	0	0	0	0	0	0	0	0	0	0	0	0
ENSG00000225325	0	0	0	0	0	0	0	0	0	0	0	0	0	0	0	0	0	0	0	0	0	0	0	0	0	0	0	0	0	0	0	0	0	0	0	0	5	0	0
ENSG00000223344	0	0	0	0	0	0	0	0	0	0	0	0	0	0	0	0	0	0	0	0	0	0	0	0	0	0	0	0	0	0	0	0	0	0	0	0	0	0	0
ENSG00000150732	0	0	3	0	0	0	0	0	0	0	0	0	0	0	0	0	0	0	0	0	0	0	0	0	0	0	0	2	0	0	0	0	0	0	0	0	0	0	0
ENSG00000157064	4	2	6	8	0	2	4	12	4	4	14	4	28	6	18	0	0	26	8	0	5	19	24	31	58	2	5	16	8	5	42	0	50	44	34	0	4	4	0
ENSG00000288139	0	0	0	0	0	0	0	0	0	0	0	0	0	0	0	0	0	0	0	0	0	0	0	0	0	0	0	0	0	0	0	0	0	0	0	0	0	0	0
ENSG00000215808	0	0	6	0	0	499	2	0	0	0	0	0	0	0	9	124	22	2	6	0	0	222	13	21	10	0	4	2	0	0	0	0	58	39	0	214	36	287	0
ENSG00000059588	639	2076	1025	4621	959	2129	459	3768	791	1043	474	1513	573	854	1498	3726	462	2356	1227	1941	854	1640	935	2677	1255	1064	546	966	115	445	1272	3908	772	3749	360	1229	501	1700	4739
ENSG00000237379	0	0	0	0	0	0	0	0	0	0	0	0	0	0	0	0	0	0	0	0	0	0	0	0	0	0	0	0	0	0	0	0	0	0	0	0	0	0	0
ENSG00000232959	0	0	0	0	0	0	0	0	0	0	0	0	0	0	0	2	0	0	0	0	0	0	0	0	0	0	0	0	0	0	0	0	0	0	0	0	0	0	0
ENSG00000122224	90	72	138	314	0	35	62	350	143	105	136	60	271	77	251	10	53	50	106	169	253	0	177	56	274	32	108	45	232	109	414	20	268	78	179	0	89	15	26
ENSG00000162782	0	0	2	6	0	10	0	42	0	0	0	0	0	0	4	127	4	0	0	0	0	192	2	0	2	0	0	0	0	0	0	0	0	0	0	84	0	6	0
ENSG00000238051	0	0	0	0	0	0	0	0	0	0	0	0	0	0	0	0	0	0	0	0	0	0	0	0	0	0	0	0	0	0	0	0	0	0	0	0	0	0	0
ENSG00000233196	0	0	8	18	0	0	1	8	0	5	0	0	0	4	0	0	0	0	12	12	0	0	1	1	0	0	0	0	0	0	0	1	0	26	2	0	8	0	0
ENSG00000229220	10	9	11	7	0	1	2	7	13	15	10	20	4	0	17	22	2	0	7	0	0	0	0	8	6	13	0	8	0	6	0	4	0	51	0	0	4	0	26
ENSG00000143653	6557	5973	3013	7091	4261	5553	4870	2245	4940	4836	5927	4203	4290	7409	5932	6877	5097	7363	5635	8308	3708	4701	4808	7333	5629	5353	5126	6448	4546	2901	2491	16709	6424	10506	3312	3106	4254	9715	1752
ENSG00000158711	2449	2811	1671	6225	3973	3134	1516	4168	2800	3495	1948	2639	1948	1456	3064	3213	1912	3404	2495	2685	3708	5150	2762	2343	4033	1044	2494	2210	1571	2513	2315	5520	3872	5674	2228	4986	1553	1482	1771
ENSG00000227747	0	0	0	0	0	0	0	0	0	0	0	0	0	0	0	0	0	0	0	0	0	0	0	0	0	0	0	0	0	1	0	0	0	0	0	0	0	0	0
ENSG00000228081	0	0	0	0	0	0	0	0	0	0	0	0	0	0	0	0	0	0	0	0	0	0	0	0	0	0	0	0	0	0	0	0	0	0	0	0	0	0	0
ENSG00000228020	0	0	0	0	0	0	0	0	0	0	0	0	0	0	0	0	0	0	0	0	0	0	0	0	0	0	0	0	0	0	0	0	0	0	0	0	0	4	0
ENSG00000234975	1	0	0	1	0	3	0	0	0	0	0	0	0	0	0	1	0	0	0	0	1	0	0	1	0	2	0	0	0	0	0	0	0	4	2	0	0	0	0
ENSG00000162851	767	1130	573	1696	534	1180	838	505	982	768	565	1524	798	854	813	1080	1033	1297	674	981	1008	843	1635	910	833	503	911	919	739	273	723	1335	1066	2072	698	314	856	1394	671
ENSG00000271427	2	10	0	12	0	17	0	0	0	12	0	2	2	4	0	2	4	0	4	6	14	0	0	5	8	0	0	6	0	8	0	14	0	0	0	0	0	9	6
ENSG00000143353	681	664	465	1035	413	449	784	1132	523	637	726	1277	487	491	702	782	467	550	907	1265	1304	2563	713	904	924	321	670	1111	339	775	893	4699	894	2152	839	1321	527	1078	427
ENSG00000197965	1202	1821	589	2483	830	2429	1044	8188	821	738	1054	2638	1096	981	1129	3047	738	1100	602	1122	1357	6202	1342	1741	1635	714	1168	2951	1097	1592	1073	1256	1721	3013	955	1826	856	2417	2581
ENSG00000143493	369	721	416	1367	494	1239	615	1525	368	403	355	993	438	1465	729	2665	320	863	580	914	683	2160	554	1244	586	800	381	1070	447	975	475	1369	772	2573	420	1820	326	1026	510
ENSG00000230777	3	0	1	1	2	0	3	3	5	0	1	3	2	0	0	0	0	0	4	1	0	2	0	0	0	0	0	0	1	0	0	0	4	0	2	2	1	0	0
ENSG00000179397	29	70	34	34	58	15	22	37	32	32	9	29	16	14	78	59	59	36	64	68	54	6	17	36	40	31	36	1	27	28	104	86	32	28	8	0	25	32	88
ENSG00000224540	0	0	0	0	0	0	0	0	0	0	0	0	0	0	0	0	0	0	0	0	0	0	0	0	0	0	0	0	0	0	0	0	0	0	0	0	0	0	0
ENSG00000117592	18778	13381	12354	9096	7185	10139	14588	6977	12553	11363	17991	10668	8884	15882	12585	14632	13716	7418	17738	9141	11572	11217	17603	13369	16277	10169	14319	13952	20811	27887	10524	16897	17429	9831	8100	8220	14677	7341	13178
ENSG00000186197	13	2	11	47	0	202	18	292	7	9	6	11	15	7	30	24	10	0	0	6	58	13	30	6	30	0	16	0	8	7	30	23	55	80	31	15	23	185	72
ENSG00000229067	1	0	0	0	0	2	0	0	0	0	0	1	0	1	0	0	1	0	0	0	0	0	0	1	0	2	0	0	0	0	0	0	0	0	2	0	0	2	0
ENSG00000230231	0	0	0	0	0	5	0	4	0	2	0	0	2	0	0	2	0	0	0	0	0	0	0	0	0	0	10	0	0	4	0	0	0	0	0	0	0	0	0
ENSG00000227711	0	0	0	0	0	0	0	0	0	0	1	0	0	0	0	0	0	0	0	0	0	0	0	0	0	0	0	0	0	0	0	0	0	0	0	0	0	0	0
ENSG00000261182	0	0	0	0	0	0	0	0	0	0	0	2	0	0	0	5	0	0	0	0	0	0	0	4	0	0	0	5	0	0	0	0	0	0	0	0	0	0	0
ENSG00000228879	4	0	1	0	0	0	0	0	4	14	0	2	2	0	0	8	0	2	41	0	0	0	0	7	14	6	6	4	0	2	0	12	0	0	0	0	0	6	0
ENSG00000227925	3	0	0	0	0	0	0	0	0	0	0	0	0	0	0	0	0	0	0	0	0	0	0	0	0	0	0	24	0	0	0	0	0	0	0	0	0	0	0
ENSG00000162670	0	0	0	0	0	0	0	0	0	0	0	0	0	0	0	20	0	4	0	0	0	48	0	0	0	1	4	11	0	0	0	0	0	0	0	0	0	15	0
ENSG00000225712	0	0	0	0	0	0	0	0	0	0	0	0	0	0	0	0	0	0	0	0	0	0	0	4	0	0	0	0	0	0	0	0	0	0	0	0	0	0	0
ENSG00000162761	8	10	0	2	0	0	1	0	0	0	0	0	0	0	1	4	1	0	3	2	0	0	0	8	2	2	2	8	0	0	0	0	0	0	0	0	1	6	0
ENSG00000143199	306	95	248	36	173	52	164	74	310	420	141	354	79	60	350	146	146	94	646	100	159	59	500	321	122	153	262	290	164	94	188	22	258	592	107	108	160	20	731
ENSG00000007908	254	10	125	53	195	139	60	3	128	164	427	45	1100	5	639	22	292	199	112	79	251	10	64	6	997	396	180	48	286	73	436	150	1905	659	1024	66	93	194	250
ENSG00000092978	345	428	261	709	337	399	287	886	359	422	237	308	276	311	380	911	231	394	395	381	549	1165	411	352	623	207	352	394	428	565	333	433	622	935	328	653	254	330	487
ENSG00000143499	1103	1122	1360	1521	603	2000	886	4512	1521	1362	1145	3929	1202	1089	1602	2719	1040	2019	1182	1391	816	3010	1243	1582	1499	879	1186	2406	737	1745	738	2812	1388	2562	714	1117	995	2648	2469
ENSG00000188404	425	161	182	619	170	207	375	722	325	380	890	186	614	101	478	49	219	68	83	186	1223	130	856	195	811	111	628	147	950	220	925	161	979	426	1361	128	147	112	218
ENSG00000227735	0	0	0	0	0	0	0	0	0	0	0	0	0	0	0	0	0	0	0	18	0	0	0	0	0	0	0	0	0	0	0	0	0	0	0	0	0	0	0
ENSG00000143196	250	44	308	17	0	1	144	79	157	59	277	0	951	0	389	4	89	0	227	178	84	0	1088	0	1574	1	264	3	170	126	285	39	440	10	147	0	125	0	0
ENSG00000228504	0	0	0	0	0	1	0	0	0	0	0	0	0	0	0	0	0	0	0	0	0	0	0	0	0	0	0	0	0	0	0	0	0	0	0	0	0	0	0
ENSG00000274702	0	0	0	0	0	0	0	0	0	0	0	0	0	0	0	0	0	0	0	0	0	0	0	0	0	0	0	0	0	0	0	0	0	0	0	0	0	0	1
ENSG00000226211	0	0	0	0	0	0	0	0	0	0	0	0	0	0	0	0	0	0	0	0	0	0	0	0	0	0	0	0	0	0	0	0	0	0	0	0	0	0	0
ENSG00000236942	0	1	3	29	0	2	0	4	7	15	5	0	0	0	13	11	0	0	12	13	0	5	2	15	25	3	0	0	4	3	0	0	0	0	0	0	5	0	22
ENSG00000287205	0	1	4	1	0	0	0	0	0	0	0	0	0	3	0	0	0	0	0	0	0	0	0	0	0	0	0	0	0	0	0	5	0	0	0	0	0	0	0
ENSG00000203697	4	2	35	36	0	25	8	4	32	19	6	0	1	8	8	87	9	32	66	73	0	34	24	33	5	29	4	49	18	38	22	16	10	79	1	0	6	24	21
ENSG00000116574	14	8	2	30	0	21	9	12	5	16	16	0	22	10	15	16	4	32	24	19	0	3	7	12	11	21	11	6	16	14	6	10	2	36	7	2	8	20	0
ENSG00000287929	0	0	0	0	0	0	0	4	0	0	0	0	0	0	0	0	0	0	2	2	0	27	0	0	6	0	3	0	0	0	0	0	0	0	0	0	0	0	0
ENSG00000224896	0	0	0	0	0	0	0	0	0	0	0	0	0	0	0	0	0	0	0	0	0	0	0	0	0	0	0	0	0	0	0	0	0	0	0	0	0	0	0
ENSG00000226292	0	0	0	0	0	0	0	0	0	0	2	0	0	0	0	0	0	0	0	0	0	0	0	0	0	0	0	0	0	0	0	0	0	0	0	0	0	0	0
ENSG00000121481	340	305	136	455	253	793	263	493	321	340	388	201	319	153	316	480	230	486	159	352	745	613	347	351	463	55	392	449	432	359	386	251	538	560	514	831	194	542	407
ENSG00000227940	0	0	0	0	0	0	0	0	0	0	0	0	0	0	0	0	0	0	0	0	0	0	0	0	0	0	0	0	0	0	0	0	0	0	0	0	0	0	0
ENSG00000143248	2366	10726	943	6063	1894	2141	1354	1695	1872	2060	3416	1485	1577	262	1506	3343	2012	5444	1855	2158	5379	4518	4818	4526	8127	1000	4145	5671	2379	15372	5707	20658	3732	14570	6525	4279	2184	908	8287
ENSG00000162814	8	1	13	5	0	0	2	117	13	6	0	0	2	15	0	6	2	2	0	0	8	30	14	0	24	15	9	0	1	0	0	0	0	0	1	28	0	10	0
ENSG00000225172	0	0	0	0	0	0	0	0	0	0	0	0	0	0	0	0	0	0	0	0	0	0	0	0	0	0	0	0	0	0	0	0	0	0	0	0	0	0	0
ENSG00000261642	0	0	0	0	0	0	0	0	0	0	0	0	0	0	0	0	0	0	0	0	0	0	0	0	0	0	0	4	0	0	0	0	0	0	0	0	0	0	0
ENSG00000228239	0	0	0	0	0	0	0	0	0	0	0	0	0	0	0	0	0	0	0	0	0	0	0	0	0	0	0	0	0	0	0	0	0	0	0	0	0	0	0
ENSG00000237283	0	0	0	0	0	0	0	0	0	0	0	0	0	0	0	0	0	0	0	0	0	0	0	0	0	0	0	0	0	0	0	0	0	0	0	0	0	0	0
ENSG00000116132	13	85	32	112	2	16	4	1	4	0	20	74	36	37	26	16	6	74	18	6	79	283	274	80	51	0	26	64	231	57	19	153	88	590	161	477	24	53	50
ENSG00000238042	0	0	0	2	0	0	0	0	2	0	0	0	4	0	0	0	0	0	1	4	0	0	0	0	0	0	0	20	0	2	0	0	0	0	0	0	0	0	0
ENSG00000271475	0	0	0	0	0	0	0	0	0	0	0	0	0	0	0	0	0	0	0	0	0	0	0	0	0	0	0	0	0	0	0	0	0	0	0	0	0	0	0
ENSG00000231877	0	0	0	8	0	0	0	0	0	0	0	6	0	0	0	0	0	2	0	0	0	6	0	0	0	0	0	0	0	0	0	0	0	0	0	48	0	0	0
ENSG00000116679	2584	3946	1541	6019	3952	2055	1803	5892	3312	3264	5769	2984	1958	1601	4332	4032	1584	2565	2259	1930	3405	8456	3825	6015	4519	580	3210	3676	5472	3525	3904	5009	4938	5621	4099	3745	1722	2309	5415
ENSG00000228536	7	14	14	21	0	6	6	3	16	13	4	9	1	4	20	6	5	0	19	53	0	56	6	26	0	3	6	2	0	0	96	0	0	0	0	1	10	5	0
ENSG00000230550	25	50	51	11	0	41	19	0	2	15	9	10	0	16	13	39	8	14	6	6	0	0	20	274	0	27	21	26	0	18	0	35	0	0	0	0	49	14	22
ENSG00000229242	0	0	0	0	0	0	0	0	0	0	0	0	0	0	0	0	0	0	0	0	0	0	0	0	0	0	0	0	0	0	0	0	0	0	0	0	0	0	0
ENSG00000228470	0	0	0	0	0	0	0	8	1	3	0	5	0	0	4	6	0	2	0	0	0	0	0	8	0	2	0	5	1	0	0	0	0	0	0	0	4	1	0
ENSG00000152092	38	1	25	30	0	12	2	0	17	2	14	19	14	0	33	10	5	20	26	6	24	0	32	21	52	0	21	4	12	52	120	16	28	0	28	0	26	4	28
ENSG00000234984	0	0	0	0	0	0	0	0	0	0	0	0	0	0	0	0	0	0	0	0	0	0	0	0	0	0	0	0	0	0	0	0	0	0	0	0	0	0	0
ENSG00000231648	0	0	0	0	0	0	0	0	0	0	0	0	0	0	0	0	0	0	0	0	0	0	0	0	0	0	0	0	0	0	0	0	0	0	0	0	0	0	0
ENSG00000229983	0	0	0	0	0	0	0	0	0	0	0	2	0	0	0	0	0	0	0	0	0	0	0	0	0	0	0	0	0	0	19	0	0	0	0	0	0	0	11
ENSG00000215149	0	0	0	0	0	2	0	0	0	0	0	0	0	0	0	0	0	0	0	0	0	0	0	0	0	0	0	0	0	0	0	0	0	0	0	0	0	0	0
ENSG00000225122	0	0	0	0	0	0	0	0	0	0	0	0	0	0	0	0	0	0	0	0	0	0	0	0	0	0	0	0	0	0	0	0	0	0	0	0	0	0	0
ENSG00000225920	42	10	14	34	45	28	5	22	25	25	24	82	14	4	46	123	19	26	38	17	44	33	58	100	30	14	32	22	2	0	54	93	26	0	5	14	36	4	20
ENSG00000143476	44	58	40	283	0	453	153	1087	11	30	43	411	38	1174	73	2062	60	151	13	72	119	450	46	741	82	186	12	434	8	759	128	62	8	564	40	784	38	452	136
ENSG00000121486	1363	1410	612	932	1130	787	909	1237	930	1024	697	659	550	1288	1108	1861	807	982	966	988	1606	953	966	984	878	948	1041	941	796	1465	1132	2359	1274	1593	1055	1925	801	1084	1369
ENSG00000228437	0	0	0	0	0	0	0	0	0	0	0	0	0	0	0	2	0	0	0	0	0	0	0	0	0	0	0	3	0	0	0	0	0	0	0	0	0	0	0
ENSG00000057252	1454	1506	754	2065	1871	1019	791	5276	1277	1229	1756	682	876	1183	1942	2126	945	776	848	1178	2483	7476	1513	1289	2010	520	1465	1617	1768	1439	1969	1838	2178	3963	1984	2448	915	1064	855
ENSG00000285718	0	0	0	0	0	0	0	0	0	0	0	0	0	0	0	0	0	0	0	0	0	0	0	0	0	0	0	0	0	0	0	0	0	0	0	0	0	0	0
ENSG00000234070	0	0	0	0	0	0	0	0	0	0	0	0	0	0	0	1	0	0	0	0	0	0	0	0	0	0	0	0	0	0	0	0	0	0	0	0	0	0	0
ENSG00000233620	0	0	0	0	0	0	0	0	0	0	0	0	0	0	0	0	0	0	0	0	0	0	0	0	0	0	0	0	0	0	0	0	0	0	0	0	0	0	0
ENSG00000237783	0	0	0	0	0	0	0	0	0	0	0	0	0	0	0	0	0	0	0	0	0	0	0	0	0	0	0	0	0	0	0	0	0	0	0	0	0	0	0
ENSG00000233018	0	2	0	0	0	0	0	0	0	0	0	0	0	0	0	0	0	0	0	0	0	0	0	0	0	0	0	0	0	0	0	0	0	0	0	0	0	0	0
ENSG00000123685	48	39	75	92	0	24	56	65	29	68	86	55	35	8	64	11	28	23	38	40	42	0	63	14	102	18	36	27	118	99	90	40	97	86	34	0	56	37	8
ENSG00000224783	0	0	0	0	0	0	0	0	0	0	0	0	0	0	0	0	0	0	0	0	0	0	0	0	0	0	0	0	0	0	0	0	0	0	0	0	0	0	0
ENSG00000162852	2987	1781	1352	2053	2484	2400	1777	1517	1341	1580	1816	1512	1323	852	2737	3063	1216	1478	2110	1182	2706	1385	3667	2662	2367	1574	3247	1099	1757	893	2698	2703	2730	3288	1557	1514	1541	1245	1112
ENSG00000232792	0	0	0	2	0	0	0	0	0	6	0	0	0	0	0	0	0	0	0	0	0	0	0	0	0	0	1	0	0	4	0	0	0	0	0	0	0	0	0
ENSG00000273004	0	0	4	7	0	2	12	4	12	0	8	0	3	1	0	13	0	2	10	10	0	25	4	8	0	0	4	3	4	4	0	0	0	30	1	0	0	15	0
ENSG00000143842	1275	2629	1137	1936	378	2345	628	1069	1499	1279	638	1291	752	1178	1978	4633	847	1948	907	1542	923	956	781	3087	1052	1125	921	2215	375	2419	1201	1753	980	2295	132	633	954	1470	2116
ENSG00000268062	75	13	68	33	55	11	44	100	18	45	59	10	16	6	81	44	84	65	70	79	143	71	14	17	44	47	38	27	10	2	185	452	43	0	33	30	18	10	5
ENSG00000237409	0	0	0	1	0	0	0	0	0	0	0	0	0	0	1	0	0	0	0	0	0	0	0	0	0	0	2	0	0	0	0	0	0	0	4	0	0	0	0
ENSG00000116962	11722	14988	4842	10382	4330	8109	5536	2913	6247	5202	8723	3156	6234	11413	12143	21964	5788	4733	4003	3376	7442	2877	11862	11356	7551	2161	8172	7017	10324	5107	7072	6625	9004	8490	3777	5560	4993	5286	5039
ENSG00000288078	0	0	0	0	0	0	0	0	0	0	0	4	0	0	0	0	0	0	0	0	0	0	0	0	0	0	0	0	0	0	0	0	0	0	0	0	0	0	0
ENSG00000271399	0	0	0	0	0	0	0	0	0	0	0	0	0	0	0	2	0	1	6	0	0	0	0	0	0	0	0	0	0	0	0	2	0	0	0	0	0	0	0
ENSG00000229757	1	2	0	0	0	3	0	0	0	0	4	0	0	0	0	4	0	0	6	0	0	0	2	0	4	0	0	0	0	0	0	0	12	0	1	0	0	0	0
ENSG00000232679	2	0	1	8	0	5	1	0	1	0	0	0	0	0	4	14	7	6	4	0	0	8	2	0	0	3	0	225	0	0	0	2	0	0	0	0	1	0	0
ENSG00000220749	65	72	44	106	31	83	43	88	62	68	144	69	67	48	75	32	71	33	100	34	32	52	102	47	151	42	60	92	77	101	50	54	41	27	79	90	55	28	10
ENSG00000181450	313	281	147	343	396	409	139	555	311	307	207	302	176	288	261	382	171	117	165	257	405	524	313	190	497	170	143	176	117	174	502	539	478	840	290	585	161	311	328
ENSG00000223519	33	27	88	124	2	79	5	11	39	52	3	17	5	12	129	56	10	25	63	75	1	21	4	36	10	17	5	19	0	4	15	76	3	0	0	21	17	7	90
ENSG00000120333	919	1570	463	1241	428	995	938	808	878	883	732	441	519	1033	900	1623	652	916	568	742	633	969	761	1119	820	724	608	1033	710	1085	588	1694	825	1228	414	509	581	980	565
ENSG00000286285	20	0	20	20	46	8	0	11	3	0	12	0	6	0	17	0	0	0	4	4	18	80	28	0	16	4	0	6	0	0	0	22	6	0	3	28	12	0	0
ENSG00000225300	5	4	7	2	2	2	0	11	11	24	0	2	2	0	10	17	0	4	2	0	0	0	11	7	16	0	5	12	0	0	0	0	14	0	3	0	3	4	0
ENSG00000223842	5	3	2	21	0	8	0	8	17	29	0	30	0	2	9	18	0	2	4	1	0	31	5	12	3	2	1	0	0	10	0	16	0	0	0	0	2	0	0
ENSG00000162753	9	0	20	2	0	4	3	20	0	14	2	4	0	0	0	30	8	6	1	0	0	0	2	2	2	42	0	0	4	3	0	14	0	0	0	36	2	4	0
ENSG00000228247	5	1	0	1	1	0	0	1	0	0	0	0	3	1	1	0	1	0	0	1	0	1	0	0	0	0	1	5	1	0	1	1	6	1	0	0	1	2	0
ENSG00000231424	9	2	12	2	0	9	2	33	3	0	26	6	0	6	6	17	2	12	13	0	5	0	6	36	0	6	6	9	2	0	0	28	13	0	13	22	0	115	0
ENSG00000143355	4	2	8	19	14	231	29	24	4	2	4	8	11	0	16	91	46	83	21	2	160	82	10	44	83	0	119	18	4	6	0	0	54	30	42	21	20	13	0
ENSG00000287177	0	0	0	0	0	0	0	0	0	0	0	0	0	0	0	0	0	0	0	0	0	0	0	0	0	0	0	0	0	0	0	0	0	0	0	0	0	0	0
ENSG00000237193	0	0	0	0	0	0	0	0	0	0	0	0	0	0	0	0	0	0	0	0	0	0	0	0	0	0	0	0	0	0	0	0	0	0	0	0	0	0	0
ENSG00000223490	0	0	0	0	0	3	0	0	0	0	0	0	0	6	6	4	0	0	2	0	0	0	0	4	0	0	0	0	0	0	0	0	0	0	0	0	0	0	0
ENSG00000121644	918	1041	527	1444	927	1707	584	5974	647	749	1170	968	601	1398	874	1963	622	1048	665	1077	1172	1109	1179	1343	1272	1164	944	656	842	598	1026	1934	1680	2130	1162	3056	712	1368	1624
ENSG00000174502	2	0	0	0	0	0	0	2301	0	0	0	0	14	0	8	0	0	0	4	0	0	20	0	0	20	8	0	2	0	2	0	0	0	0	2	0	4	4	0
ENSG00000224286	0	0	0	0	0	0	0	0	0	0	0	0	0	0	0	15	0	0	0	0	0	0	0	6	0	0	0	0	0	0	0	0	0	0	0	0	0	0	0
ENSG00000158715	558	957	602	1660	187	407	385	166	1234	1004	456	113	407	363	1457	394	760	279	658	449	1206	534	196	618	375	164	478	261	254	425	617	516	739	781	61	61	403	366	172
ENSG00000143195	34	42	16	30	204	36	67	32	65	53	26	173	37	105	40	352	30	480	44	77	42	977	19	397	18	2	20	79	6	23	0	2	8	460	25	76	12	695	255
ENSG00000162849	0	9	0	3	0	115	0	49	4	0	7	0	4	0	14	0	0	0	4	7	8	28	2	2	8	0	4	6	2	0	0	10	0	0	15	0	2	2	10
ENSG00000232824	0	0	0	0	0	0	1	0	0	0	0	0	0	0	0	0	0	0	0	0	0	0	0	0	0	0	0	0	0	0	0	0	0	0	0	0	0	0	0
ENSG00000273416	0	4	6	0	0	4	0	2	0	2	0	0	0	0	4	0	0	0	0	4	0	0	0	4	0	0	5	4	0	0	0	4	0	0	0	0	0	5	60
ENSG00000234142	0	2	0	0	0	3	0	3	0	1	0	0	0	2	4	0	0	0	0	0	0	0	0	1	0	0	0	11	0	0	2	8	0	0	0	101	4	0	0
ENSG00000282111	0	0	0	0	0	0	0	1	0	2	0	0	0	0	0	0	0	0	0	0	0	0	0	0	0	0	0	0	0	0	0	0	0	0	0	0	0	0	0
ENSG00000233410	0	0	0	0	0	0	0	0	0	0	0	0	0	0	0	0	0	0	0	0	0	0	0	0	0	0	0	0	0	0	0	0	0	0	0	0	0	0	0
ENSG00000067533	554	534	171	1181	333	726	329	783	541	457	330	938	297	485	464	890	205	779	423	453	621	1362	440	704	599	333	463	680	587	801	358	938	472	1121	522	1245	202	854	368
ENSG00000228955	1	0	4	4	0	0	2	2	4	0	0	1	0	4	10	5	0	0	8	0	10	0	0	22	7	0	12	0	2	0	14	0	17	0	0	0	0	0	14
ENSG00000270443	0	0	4	0	0	1	0	0	0	0	0	0	0	0	1	0	0	0	0	0	0	0	0	0	0	0	0	0	0	0	0	0	0	0	0	0	0	0	0
ENSG00000116209	10987	4498	5476	8281	9334	7863	10811	6290	7281	6675	12158	11742	7324	9631	11509	2731	8489	6892	7411	7685	15883	16071	10418	9742	12383	3998	9639	9328	12296	9208	8672	14778	15527	19122	13008	14546	8554	15945	11029
ENSG00000224702	6	0	0	0	0	0	0	0	0	0	0	0	0	0	0	0	0	0	1	0	0	0	0	0	0	0	0	0	0	0	0	0	0	0	0	0	0	0	0
ENSG00000271811	0	0	2	0	0	0	0	0	0	0	0	0	0	0	0	0	0	0	0	0	0	0	0	0	0	0	0	2	0	0	0	2	0	17	0	13	0	0	0
ENSG00000224278	0	0	0	0	0	0	0	0	0	0	0	2	0	0	0	11	0	0	0	0	0	0	0	0	0	0	0	5	0	0	0	0	0	0	0	0	0	0	0
ENSG00000235492	0	0	0	0	0	0	0	0	0	0	0	0	0	0	0	0	0	0	0	0	0	0	0	0	0	0	0	0	0	0	0	0	0	0	0	0	0	0	0
ENSG00000287808	8	0	5	2	0	1	12	37	0	11	9	2	0	2	15	17	1	8	17	0	0	0	6	2	10	0	2	10	0	3	0	0	0	0	9	29	4	8	0
ENSG00000229840	0	0	0	2	0	0	0	0	0	1	0	0	1	1	0	0	0	0	0	0	0	0	0	1	0	0	0	0	0	0	0	0	0	0	0	0	0	0	1
ENSG00000116161	1475	2698	557	1836	490	1390	888	3331	2336	1791	1093	1117	806	2083	1146	3302	1041	1363	1309	1291	1396	2609	1183	1972	1735	984	1304	3893	1572	2586	968	2546	2125	2716	1021	1329	871	1863	1230
ENSG00000226486	0	0	0	0	0	0	0	0	0	0	0	0	0	0	0	0	0	0	0	0	0	0	0	0	0	0	0	0	0	0	0	0	0	0	0	0	0	0	0
ENSG00000227687	0	0	0	0	0	0	0	0	0	0	0	0	0	0	0	0	0	0	0	0	0	0	0	0	0	0	0	0	0	0	0	0	0	0	0	0	0	0	0
ENSG00000231814	0	0	0	0	0	0	0	0	0	0	0	0	0	0	0	0	0	0	0	0	0	0	0	0	0	0	0	0	0	0	0	0	0	0	0	0	0	0	0
ENSG00000286210	4	0	0	0	0	1	17	0	0	0	0	0	2	9	3	4	0	6	4	0	0	0	0	0	0	24	10	0	4	6	0	0	0	0	0	0	9	0	0
ENSG00000287364	0	0	0	0	0	0	0	0	0	0	0	0	0	0	0	0	0	0	0	0	0	0	0	0	0	0	0	0	0	0	0	0	0	0	0	0	0	0	0
ENSG00000225063	0	0	0	0	0	0	0	0	0	0	0	0	0	0	0	0	0	0	0	0	0	0	0	0	0	0	0	0	0	0	0	0	0	0	0	0	0	0	0
ENSG00000260698	4	0	32	48	102	11	2	34	4	36	7	1	4	5	45	13	0	12	27	18	14	20	0	15	0	2	0	4	0	20	0	42	0	0	0	0	6	16	83
ENSG00000277007	7	18	18	54	0	18	16	42	27	44	18	12	6	0	10	43	4	2	59	18	24	0	19	56	22	2	10	50	0	16	30	15	10	47	0	22	32	4	70
ENSG00000229016	0	0	0	4	0	0	0	0	0	0	0	0	0	0	0	0	0	0	0	0	0	0	0	0	0	0	0	0	0	0	0	0	0	0	0	0	0	0	0
ENSG00000152104	251	383	293	440	522	139	124	1910	136	107	250	283	316	554	395	208	122	170	146	158	403	1090	746	921	1331	52	410	327	211	632	406	400	553	631	628	1037	326	368	593
ENSG00000236975	49	14	13	15	0	14	0	0	26	28	4	3	0	0	10	15	26	71	10	60	0	38	6	2	17	33	9	3	16	2	20	46	0	0	7	0	13	2	0
ENSG00000286541	0	0	0	0	0	0	0	0	0	0	0	0	0	0	0	0	0	0	0	0	0	0	0	0	0	0	0	0	0	0	0	0	0	0	0	0	0	0	0
ENSG00000117650	20	68	6	238	8	395	34	870	35	26	35	343	6	1047	30	1096	17	200	2	62	8	632	8	650	10	174	8	406	8	228	0	36	4	478	17	648	2	461	37
ENSG00000235021	0	0	4	4	0	4	0	0	3	0	0	0	0	0	2	5	0	0	0	4	13	27	0	5	0	0	0	2	0	0	0	8	0	0	0	0	1	4	0
ENSG00000203724	158	228	97	169	13	115	101	152	111	122	209	88	144	189	192	274	139	704	110	308	191	101	235	227	139	176	127	121	79	146	158	186	234	196	144	10	160	246	210
ENSG00000225006	0	0	0	0	0	0	0	0	0	0	0	0	0	0	0	3	0	3	0	0	0	0	0	2	0	0	0	0	0	0	0	0	0	0	0	0	0	0	0
ENSG00000287633	4	2	6	0	0	0	0	0	0	1	0	4	0	0	5	0	0	6	14	0	0	8	0	0	0	12	0	1	0	0	0	6	0	0	0	0	0	1	0
ENSG00000158764	12	0	0	95	0	0	26	6	0	12	2	18	1	2	0	9	6	8	2	0	0	0	3	2	8	49	6	27	2	0	0	0	16	0	0	0	2	0	16
ENSG00000223375	0	0	2	1	0	2	0	0	0	0	0	0	0	0	0	0	0	0	0	0	0	0	0	2	0	0	0	0	0	0	0	0	0	0	0	0	0	0	0
ENSG00000230714	0	0	0	0	0	0	0	0	0	0	0	0	0	0	0	0	0	0	0	0	0	0	0	0	0	0	0	0	0	0	0	0	0	0	0	0	0	0	0
ENSG00000261065	0	0	0	0	0	0	0	0	0	0	0	0	0	0	0	0	0	0	0	0	0	0	0	0	0	0	0	0	0	0	0	0	0	0	0	0	0	0	0
ENSG00000260855	91	121	154	416	180	105	19	47	27	148	61	50	23	55	272	143	33	63	143	54	102	78	22	130	28	113	9	70	10	18	38	324	41	78	13	51	28	72	22
ENSG00000236206	3	0	4	0	0	0	0	0	0	10	0	0	0	0	4	15	0	0	5	0	0	0	0	2	0	0	2	8	0	9	0	0	0	0	0	0	5	2	0
ENSG00000168118	1818	2365	982	3116	1334	2279	1492	2615	1207	1325	1763	1418	1244	2676	1640	1417	1517	2126	1279	2750	2097	2556	2019	2421	1823	1699	1880	1460	1744	1163	1355	4168	1925	3003	1489	2106	1453	1909	1395
ENSG00000181101	0	0	2	0	0	0	3	0	2	0	0	0	4	0	7	0	0	0	0	0	7	0	7	0	8	0	0	0	0	2	0	1	10	24	2	0	1	0	0
ENSG00000173726	5782	9726	2328	8290	4155	7836	3121	5320	3406	3334	4592	11601	3282	4689	4925	7126	3866	6148	3137	5309	7275	6430	5318	5894	5868	5011	4799	6613	4916	3156	4118	11680	7038	11568	5312	7732	3611	5329	6650
ENSG00000282852	0	0	0	0	0	0	0	0	0	0	0	0	0	0	0	0	0	0	0	0	0	0	0	0	0	0	0	0	0	0	0	0	0	0	0	0	0	0	0
ENSG00000152382	1469	1661	763	1220	374	933	538	881	1081	1100	1232	1325	775	1119	1271	2074	912	1184	1505	1394	1754	1206	776	1063	960	675	1037	1264	953	1171	1326	3123	1265	1627	502	708	688	637	922
ENSG00000143839	11	41	17	49	0	91	8	6	18	24	28	0	1	48	30	37	32	395	17	9	23	56	7	97	28	12	10	30	0	46	0	34	20	0	0	0	18	12	0
ENSG00000232100	0	0	0	0	0	0	0	0	0	0	0	0	0	0	0	0	0	0	0	0	0	0	0	0	0	0	0	0	0	0	0	0	0	0	0	0	0	0	0
ENSG00000261024	2	0	1	0	0	12	1	0	0	0	0	1	0	0	1	1	0	0	2	0	0	0	0	4	0	0	0	0	0	0	0	0	0	0	0	8	0	0	0
ENSG00000230547	0	0	0	0	0	0	0	2	0	0	0	0	0	0	0	4	0	0	0	0	0	0	0	0	0	0	0	4	0	0	0	6	0	0	0	0	0	0	0
ENSG00000229703	3	0	2	2	56	0	0	0	0	0	0	0	2	0	0	0	0	22	0	0	0	0	0	0	0	7	0	6	0	0	0	0	0	0	0	0	0	7	0
ENSG00000176754	0	0	0	0	0	0	0	0	0	0	0	0	0	0	0	0	0	0	0	0	0	0	0	0	0	0	0	0	0	0	29	0	0	0	0	0	0	0	0
ENSG00000227953	86	37	210	189	0	60	31	71	45	60	23	8	11	9	196	120	7	1	123	88	25	22	9	83	52	54	16	9	5	20	18	85	15	60	0	0	9	16	74
ENSG00000232215	0	0	0	0	0	0	0	0	0	0	0	0	0	0	0	0	0	0	0	0	0	0	0	0	0	0	0	0	0	0	0	0	0	0	0	0	0	0	0
ENSG00000135829	3225	3133	1438	4706	2111	5049	2080	5257	3037	2451	2215	3269	2464	3678	3801	6314	2442	2730	2041	1986	2492	5274	2813	4291	4174	2243	2531	4232	3219	3407	2229	3042	3722	4467	2315	3604	2149	3060	2035
ENSG00000228289	0	0	0	0	0	0	0	0	0	0	0	0	0	0	0	0	0	0	0	0	0	0	0	0	0	0	0	0	0	0	0	0	0	0	0	0	0	0	0
ENSG00000134717	922	484	532	1485	763	1198	732	1430	779	1003	1114	654	775	862	945	360	760	850	637	710	1433	2339	925	746	1294	534	784	670	904	787	1122	1272	1812	2170	1194	2038	542	1410	1405
ENSG00000232989	0	0	0	0	0	0	0	0	0	0	0	0	0	0	0	0	0	0	0	0	0	0	0	0	0	0	0	0	0	0	0	0	0	0	0	0	0	0	0
ENSG00000233537	0	0	2	0	0	0	0	0	0	0	0	0	0	0	0	0	0	8	0	0	0	0	1	0	0	0	0	0	0	0	0	0	0	0	0	0	0	0	0
ENSG00000116668	252	374	120	285	156	254	138	359	204	217	171	151	102	146	282	411	152	264	252	216	249	214	200	214	225	222	170	339	179	260	194	555	326	401	211	119	136	275	392
ENSG00000143756	1686	978	774	1598	2817	1257	1175	1782	1297	1264	2107	1335	922	1158	1940	1402	1602	1068	1242	1109	2656	1835	1655	945	1893	969	1918	641	1194	435	1981	5631	3045	2156	1975	1780	1081	1102	1012
ENSG00000278180	0	0	0	0	0	0	0	0	0	0	0	0	0	0	0	0	0	0	0	0	0	0	0	0	0	0	0	0	0	0	0	0	0	0	0	0	0	0	0
ENSG00000232341	0	0	1	1	0	0	0	0	0	0	2	0	0	0	0	0	0	0	0	1	1	0	3	0	0	1	1	0	0	0	0	0	0	0	0	0	0	0	1
ENSG00000287676	7	11	4	3	14	4	6	4	9	20	2	4	0	0	10	1	1	2	2	16	27	0	10	17	20	14	2	6	4	8	0	7	0	0	3	0	0	2	0
ENSG00000236792	0	5	2	8	7	8	6	4	9	0	0	0	0	9	6	1	0	1	2	4	12	6	4	1	7	4	1	1	2	0	25	4	5	1	8	1	0	4	0
ENSG00000143207	596	2047	638	1943	614	1624	1304	1640	663	579	894	956	780	1341	1131	3261	807	1294	600	972	1225	2722	1007	1457	1107	1033	813	2834	469	1023	1072	2336	1342	2680	937	2758	702	1684	1334
ENSG00000270859	0	0	0	0	0	0	0	0	0	0	0	0	0	0	0	0	0	0	0	0	0	0	0	0	0	0	0	0	0	0	0	0	0	0	0	0	2	0	0
ENSG00000238224	0	0	0	0	0	0	0	0	0	0	0	0	0	0	0	0	0	0	0	0	0	0	0	0	0	0	0	0	0	0	0	0	0	0	0	0	0	0	0
ENSG00000286775	0	0	0	0	0	0	0	0	0	0	0	0	0	0	0	0	0	0	0	0	0	0	0	0	0	0	0	0	0	0	0	0	0	0	0	0	0	0	0
ENSG00000237492	0	0	0	0	0	0	0	0	0	0	0	0	0	0	0	0	0	0	0	0	0	0	0	0	0	0	0	0	0	0	0	0	0	0	0	0	0	0	0
ENSG00000230404	1	0	5	2	0	0	4	0	2	0	0	2	0	0	0	4	3	0	0	0	0	0	0	0	1	0	1	0	2	0	0	0	0	0	1	0	3	3	0
ENSG00000236230	0	0	0	5	0	6	0	1	1	0	0	3	0	2	2	10	0	0	0	0	0	0	0	5	0	2	0	8	0	2	0	35	0	0	2	0	0	0	0
ENSG00000026751	261	185	666	1180	0	136	464	3348	354	316	780	337	621	424	706	26	197	119	243	160	793	454	411	241	679	96	394	161	424	112	1666	113	1122	139	573	179	190	70	115
ENSG00000150681	147	53	75	138	108	98	153	325	169	148	396	71	85	6	230	8	89	44	30	87	506	178	337	50	255	24	144	63	186	136	437	129	447	88	586	276	142	93	26
ENSG00000116906	1138	2155	1136	4162	1013	2252	1121	3353	1162	1324	1339	2032	1074	2324	2005	3240	1177	2086	1354	2304	1847	3116	1528	1758	1788	1418	1370	1457	883	693	1391	4020	2096	4329	1124	3736	1079	2166	2240
ENSG00000092969	32	27	61	16	44	30	38	3089	16	17	12	16	201	14	73	81	4	20	87	98	166	3696	30	27	485	26	44	37	53	80	70	112	217	1209	240	329	29	116	58
ENSG00000157181	1073	1078	810	1551	1289	1183	594	1491	1016	950	885	1152	801	1328	1087	1907	878	1270	1068	1226	1558	2240	1048	925	1261	1012	1064	1805	1068	1308	1102	4266	1454	2649	701	1306	720	1277	1823
ENSG00000250762	2	0	0	0	0	0	0	3	0	1	2	0	0	2	5	2	0	2	8	0	0	0	0	5	0	0	0	3	0	0	0	0	0	0	0	0	0	2	0
ENSG00000236720	0	0	0	0	0	0	0	0	0	0	0	0	0	0	0	0	0	0	0	0	0	0	0	0	0	0	0	0	0	0	0	0	0	0	0	0	0	0	0
ENSG00000227421	6	0	0	5	0	0	0	0	0	0	4	0	0	0	0	0	0	0	0	12	4	0	0	0	4	0	0	0	0	0	0	0	0	0	0	0	1	0	0
ENSG00000227240	17	0	22	10	0	4	35	0	17	15	11	31	23	37	20	63	21	75	34	6	71	67	15	10	50	109	2	26	8	8	18	158	53	170	5	33	8	1	0
ENSG00000076258	1403	515	964	317	688	525	1302	923	743	837	924	991	944	226	2433	2042	1651	2512	1799	1092	1713	916	651	388	1072	1295	1312	417	411	782	933	3224	868	894	539	801	772	975	664
ENSG00000286073	0	0	0	0	0	10	0	0	0	0	0	0	0	0	0	0	0	2	0	0	0	0	0	0	0	0	0	0	0	0	0	0	0	0	0	0	0	0	0
ENSG00000231084	7	12	8	13	0	6	6	7	1	12	8	11	5	11	19	9	2	8	0	0	54	50	6	3	2	2	10	20	15	1	12	20	22	0	1	0	3	17	37
ENSG00000117697	804	894	517	951	766	1218	740	1198	721	873	641	661	523	1025	968	1349	618	922	512	671	1192	1688	913	802	754	531	644	1047	574	994	822	1640	1031	1019	735	1050	515	1787	578
ENSG00000235083	0	0	0	0	0	0	0	0	0	0	0	0	0	0	0	0	0	0	0	0	0	0	0	0	0	0	0	0	0	0	0	0	0	0	0	0	0	0	0
ENSG00000162669	2	1	7	16	0	0	4	41	6	8	14	0	3	17	8	27	8	2	10	12	20	0	6	0	16	0	4	4	8	0	78	11	0	0	4	0	0	0	26
ENSG00000132681	4	1	0	9	0	0	0	270	0	2	0	0	2	0	6	5	0	0	0	10	0	0	1	16	2	0	2	0	0	0	22	0	0	0	0	0	0	0	0
ENSG00000225904	0	0	0	0	0	0	0	0	0	0	0	0	0	0	0	0	0	0	0	0	0	0	0	0	0	0	0	0	0	0	0	0	0	0	0	0	0	0	0
ENSG00000270920	0	0	0	0	0	0	0	0	0	0	0	0	0	0	0	0	0	0	0	0	0	0	0	0	0	0	0	0	0	0	0	0	0	0	0	0	0	0	0
ENSG00000281664	15	0	4	4	0	4	3	4	11	19	2	0	0	0	16	7	6	2	8	0	0	0	0	2	0	2	0	6	0	0	0	4	0	0	0	25	6	0	0
ENSG00000143641	2499	6376	4303	5113	3559	4492	6850	3467	4550	3676	1799	1633	2743	2153	5213	7509	3653	5522	1971	3373	1411	1894	4171	3074	2169	3161	2677	1924	2760	865	2383	1269	2622	2310	818	1057	3010	8367	1751
ENSG00000227630	8	11	0	11	0	25	10	18	2	2	4	6	4	2	20	13	0	9	24	0	0	32	4	39	4	16	4	16	0	10	14	10	0	0	0	0	1	57	0
ENSG00000228830	0	0	0	0	0	0	0	0	0	0	0	0	0	0	0	0	0	0	0	0	0	0	0	0	0	0	0	0	0	0	0	0	0	0	0	0	0	0	0
ENSG00000010932	21	788	36	24	1	75	31	83	23	22	14	0	119	110	23	2073	64	6	40	2	25	0	44	662	195	6	32	45	0	45	0	258	14	38	8	1405	8	57	0
ENSG00000282849	11	8	14	11	110	0	6	0	2	4	0	4	1	0	8	11	4	0	3	0	0	90	3	4	10	28	0	6	1	0	0	52	6	0	0	70	13	9	0
ENSG00000276520	0	0	0	0	0	0	0	2	0	0	0	0	0	0	0	10	0	5	0	0	0	0	0	0	0	1	0	0	0	0	0	0	0	0	0	0	0	0	0
ENSG00000226640	2	0	0	0	0	0	0	0	0	0	0	0	6	0	0	1	0	0	0	0	0	0	0	0	0	0	0	0	0	0	0	4	0	0	0	0	0	0	0
ENSG00000010072	230	301	174	608	333	366	270	543	305	345	224	294	224	292	364	607	207	373	249	249	622	264	269	343	261	328	241	235	151	157	269	642	432	688	319	646	203	510	144
ENSG00000135766	880	1080	248	882	76	1145	479	1282	430	352	512	2386	789	1222	1018	1737	583	1159	259	1018	421	1039	769	1231	674	913	520	701	709	384	433	781	727	1168	196	418	905	1626	248
ENSG00000279261	0	0	0	2	0	4	0	1	0	0	0	0	0	0	0	4	0	0	0	0	0	0	0	0	0	0	0	0	0	0	0	0	0	0	0	0	0	4	0
ENSG00000213051	0	0	0	0	0	4	0	4	0	2	0	0	0	0	2	0	1	0	0	0	0	0	2	2	2	0	0	0	0	1	0	0	0	2	0	0	0	0	0
ENSG00000238054	0	0	0	0	0	0	0	0	0	0	0	0	0	0	0	0	0	0	0	0	0	0	0	0	0	0	0	0	0	0	0	0	0	0	0	0	0	0	0
ENSG00000163534	4	16	117	280	0	2	14	61	22	33	10	4	56	1	49	0	14	7	36	18	204	0	60	48	31	6	51	11	22	1	48	4	72	0	10	0	24	2	0
ENSG00000168243	1	54	0	89	0	714	0	17	0	0	0	196	0	24	0	1068	0	0	0	31	0	0	0	2	0	0	0	228	0	100	0	1238	4	0	0	0	4	160	0
ENSG00000281453	0	0	0	0	0	0	0	0	0	0	0	0	0	0	0	0	0	0	0	0	0	0	0	0	0	0	0	0	0	0	0	0	0	0	0	0	0	0	0
ENSG00000237469	0	0	0	0	0	0	0	0	0	0	0	0	0	0	0	0	0	0	0	0	0	0	0	0	0	0	0	0	0	0	0	0	0	0	0	0	0	0	0
ENSG00000224939	2	5	0	0	0	0	0	0	0	0	0	0	0	5	0	0	0	0	0	0	0	12	0	8	0	0	0	2	0	0	0	4	0	0	7	56	0	2	24
ENSG00000227613	0	0	0	0	0	0	0	0	0	0	0	0	0	0	0	0	0	0	0	0	0	0	0	0	0	0	0	0	0	0	0	0	0	0	0	0	0	0	0
ENSG00000116183	6	236	52	32	269	565	353	1	11	15	17	132	5	0	202	5000	8	62	32	227	102	0	24	280	71	3941	28	554	1	52	57	122	0	0	89	0	202	130	24
ENSG00000270106	0	0	0	0	0	0	0	0	0	0	3	0	0	0	0	0	0	1	0	0	0	0	0	0	0	0	0	4	0	0	0	0	0	0	0	0	0	0	0
ENSG00000232194	10	1	0	3	0	3	0	2	0	0	0	0	0	2	4	2	0	0	6	0	0	0	10	0	0	1	0	2	3	0	0	0	0	0	0	0	0	0	0
ENSG00000235152	0	0	0	0	0	0	0	0	0	0	0	0	0	0	0	0	0	0	0	0	0	0	0	0	0	0	0	0	0	0	0	0	0	0	0	0	0	0	0
ENSG00000231612	0	0	0	0	0	0	0	0	0	0	0	0	0	0	0	0	0	4	0	0	0	0	0	0	0	0	0	0	0	0	0	0	0	0	0	0	0	0	0
ENSG00000237980	6	4	4	11	0	11	9	2	1	2	12	0	2	2	16	2	0	0	0	0	0	0	19	2	0	0	2	4	0	6	0	0	22	46	1	0	11	7	0
ENSG00000271036	0	0	0	0	0	0	0	0	0	0	0	0	0	0	0	0	0	0	0	0	0	0	0	0	0	0	0	0	0	0	0	0	0	0	0	0	0	0	0
ENSG00000230849	13	17	10	0	27	22	18	0	5	6	0	0	7	0	29	8	11	14	8	0	10	0	9	14	15	4	0	0	7	3	2	0	14	0	16	18	0	0	1
ENSG00000170382	89	30	74	381	0	105	26	340	128	118	78	119	67	4	280	46	39	6	79	107	20	73	46	37	190	18	59	48	67	45	86	54	55	120	49	0	143	658	114
ENSG00000226868	0	0	0	0	0	0	0	0	0	0	0	0	0	0	0	0	0	0	0	0	0	0	0	0	0	4	0	0	0	0	0	0	0	0	0	0	0	0	0
ENSG00000279401	0	0	0	0	0	0	0	0	0	0	0	0	0	0	0	0	0	0	0	0	0	0	0	0	0	0	0	0	0	0	0	0	0	0	0	32	0	0	0
ENSG00000272362	0	0	0	2	0	0	0	0	0	0	0	0	0	0	0	0	0	0	0	0	0	0	0	4	0	0	0	0	0	0	0	0	0	0	0	0	0	0	0
ENSG00000287450	0	0	0	1	0	0	0	0	0	0	0	0	0	0	0	0	0	0	0	1	0	0	0	0	0	0	0	0	0	0	0	0	0	0	0	0	0	0	0
ENSG00000237011	0	0	0	0	0	0	0	0	0	0	0	0	0	0	0	0	0	0	0	0	0	0	0	4	0	0	0	0	0	0	0	0	0	0	0	0	0	0	0
ENSG00000233583	0	1	1	0	0	2	0	5	0	0	4	0	0	1	0	3	0	1	0	0	0	0	0	1	0	0	1	4	2	0	0	0	0	0	0	0	1	0	0
ENSG00000066027	3061	4609	1537	6398	3857	3957	2034	3741	2384	2423	3736	5317	1578	5432	4056	4863	2063	4244	1951	3841	4237	6618	3819	4974	2980	3130	4003	4357	3140	5149	2509	7406	5085	9050	2567	2650	2897	4656	4144
ENSG00000286263	8	10	6	0	0	12	0	0	0	8	0	0	0	0	6	8	8	0	0	0	2	19	0	8	0	0	2	0	0	3	0	0	0	95	5	25	4	2	14
ENSG00000227006	22	7	30	24	40	9	3	28	45	37	8	6	14	0	75	37	8	21	7	11	2	0	1	7	29	14	5	6	22	0	0	12	2	0	17	12	0	2	0
ENSG00000236372	0	0	0	0	0	0	0	0	0	0	0	0	0	0	0	0	0	0	0	0	0	0	0	0	0	0	0	0	0	0	0	0	0	0	0	0	0	0	0
ENSG00000224525	0	0	0	0	0	0	0	0	0	0	0	0	0	3	0	0	0	0	0	0	0	0	0	0	0	0	0	0	0	0	0	0	0	0	0	0	0	0	0
ENSG00000173728	0	0	0	7	0	0	0	4	0	0	0	0	0	0	2	4	6	0	0	6	0	0	2	0	0	0	0	2	0	0	0	1	0	0	0	0	0	0	0
ENSG00000094975	912	1020	524	1912	862	1519	567	2615	1008	939	594	2057	733	1163	761	2525	597	1519	604	1100	1083	6263	1007	1269	1261	1061	745	2549	701	1218	916	1892	1231	2556	1306	1499	563	2662	1249
ENSG00000225811	0	0	0	0	0	0	0	0	0	0	0	0	0	0	0	0	0	0	0	0	0	0	0	0	0	0	0	0	0	0	0	0	0	0	0	0	0	0	0
ENSG00000273093	0	0	8	1	0	0	0	0	1	0	0	0	0	0	4	0	0	0	12	8	21	0	0	2	0	0	0	0	0	0	0	0	0	0	0	13	0	4	0
ENSG00000162772	3059	464	1242	513	374	626	622	2305	3862	2503	3633	1712	3700	308	4061	2965	225	2257	7187	2153	948	794	639	786	7241	970	7129	1904	8729	3100	715	171	10858	3815	1984	999	635	565	458
ENSG00000227818	0	0	0	0	0	0	0	0	0	0	0	0	0	0	0	0	0	0	0	0	0	0	0	0	0	0	0	0	0	0	0	0	0	0	0	0	0	0	0
ENSG00000135828	217	83	254	244	275	229	222	386	207	195	280	187	186	174	223	55	161	100	225	144	222	379	321	141	372	50	261	55	69	145	242	150	375	86	222	145	282	183	137
ENSG00000286398	211	0	66	0	0	18	306	11	72	63	113	0	49	327	171	57	211	0	228	0	94	0	227	2	96	0	355	1	289	119	52	111	96	0	67	10	159	0	0
ENSG00000076356	438	1362	634	1598	328	987	636	311	823	747	615	1042	683	327	1368	2142	504	2165	506	1046	519	1582	807	895	850	378	480	570	662	769	799	659	908	1148	354	412	618	761	921
ENSG00000185523	0	5	0	1	0	4	0	1	0	0	0	4	0	3	0	10	0	0	0	4	0	14	0	3	0	0	6	7	0	3	0	10	0	0	0	0	0	6	21
ENSG00000236108	0	0	0	0	0	0	0	0	0	0	0	0	0	0	0	0	0	0	0	0	0	0	0	0	0	0	0	0	0	0	0	0	0	0	0	0	0	0	0
ENSG00000116711	109	16	45	58	229	37	66	185	100	80	109	17	81	19	170	3	75	53	55	62	161	651	109	12	260	45	188	35	101	69	110	88	196	112	201	168	93	29	0
ENSG00000226750	0	0	0	0	0	0	0	0	0	0	0	0	0	0	0	0	0	0	0	0	0	0	0	0	0	0	0	0	0	0	0	0	0	0	0	0	0	0	0
ENSG00000285665	48	22	74	43	0	9	31	121	48	54	17	45	37	11	132	129	49	150	111	63	104	28	25	26	83	61	25	23	4	36	78	81	12	37	10	52	25	29	109
ENSG00000231022	0	0	0	0	0	0	0	0	0	0	0	0	0	0	0	0	0	0	0	0	0	0	0	0	0	0	0	0	0	0	0	0	0	0	0	0	0	0	0
ENSG00000224436	0	0	0	0	0	0	0	0	0	0	0	0	0	0	0	0	0	0	0	0	0	0	0	0	0	0	0	0	0	0	0	0	0	0	0	0	0	0	0
ENSG00000228208	0	0	0	0	0	0	0	0	0	0	0	0	0	0	0	0	0	0	0	0	0	0	0	0	0	0	0	2	0	0	0	0	0	0	0	0	0	0	0
ENSG00000273384	6	3	0	6	0	2	2	2	1	2	8	0	9	0	0	7	1	0	16	14	0	0	0	16	0	1	20	0	6	12	14	6	7	0	2	0	16	0	0
ENSG00000238061	13	0	4	0	0	6	0	10	14	24	2	6	4	0	12	10	4	0	2	2	8	0	6	6	0	0	4	4	0	0	42	17	0	0	0	0	4	0	6
ENSG00000234915	0	1	0	4	0	0	0	0	2	0	8	0	1	0	1	2	0	0	1	5	12	0	2	3	2	1	0	2	0	0	0	8	0	0	0	9	0	0	0
ENSG00000143845	5369	7095	2654	795	901	9648	3242	241	1424	1176	4451	2386	2465	6733	5169	6998	5845	6211	3057	4075	2157	107	3116	10715	1594	3057	4165	10380	3972	8625	2540	9344	1275	624	509	169	4643	3023	2878
ENSG00000235862	0	0	0	0	0	0	0	0	2	0	0	0	0	0	2	0	0	0	0	0	0	0	0	0	0	3	0	0	0	0	0	0	0	0	0	0	0	0	0
ENSG00000227585	2	0	2	0	0	0	0	0	0	0	0	0	0	0	0	2	0	0	16	0	0	0	20	0	0	0	3	0	0	1	0	0	0	0	0	0	2	0	0
ENSG00000157060	0	4	0	0	0	0	0	0	0	0	0	0	0	0	0	0	0	0	0	0	0	0	0	0	0	0	0	0	0	0	0	0	0	0	0	0	0	0	0
ENSG00000237213	0	0	0	0	0	0	0	0	0	0	0	0	0	0	0	0	0	0	0	0	0	0	0	0	0	0	0	0	0	0	0	4	0	0	0	0	0	0	0
ENSG00000224260	0	0	0	0	0	0	0	0	0	0	0	0	0	0	0	0	0	0	0	0	0	0	0	0	0	0	0	0	0	0	0	0	0	0	0	0	0	0	0
ENSG00000213045	0	1	9	4	0	0	2	0	1	0	0	0	0	3	2	5	0	0	8	8	0	20	0	0	2	2	0	0	0	2	0	19	0	0	0	0	10	1	0
ENSG00000287220	0	0	0	4	0	0	0	0	0	0	0	0	0	0	0	2	0	0	0	0	0	0	0	2	0	0	0	0	0	0	0	0	0	0	0	0	0	0	0
ENSG00000230063	0	0	0	0	0	0	0	0	4	0	0	0	1	0	0	0	0	0	0	0	0	0	0	2	0	0	0	0	0	2	0	18	14	48	1	0	0	0	0
ENSG00000235467	0	0	0	0	0	0	0	0	0	0	0	0	0	0	0	0	0	0	0	0	0	0	2	0	0	0	0	0	0	0	0	0	0	0	0	0	0	0	0
ENSG00000123684	3704	6877	2207	11798	5844	5364	2956	8834	3383	3917	4414	10380	3534	8430	6003	7751	2684	7040	2815	7253	4819	21424	4423	6424	4332	2660	3286	7588	2696	4823	3829	13251	5652	21639	3326	14382	2182	8875	4413
ENSG00000117707	11881	10300	6481	5564	9311	8281	7348	7865	8271	8251	12042	7765	5009	4245	18639	7028	7659	5030	9416	4562	14264	14860	9862	10275	10130	7621	12563	5225	3574	3137	4480	13340	13076	13919	5461	8173	4027	2798	10007
ENSG00000228044	4	102	6	0	12	0	0	0	0	2	0	2	0	12	2	0	6	0	0	8	2	0	0	411	2	3	1	11	0	93	32	122	0	0	1	0	4	2	0
ENSG00000225338	0	2	0	3	0	1	0	1	0	8	0	0	0	0	0	4	0	0	0	0	0	0	0	1	2	0	0	1	2	0	0	4	1	0	0	0	0	0	20
ENSG00000224407	0	0	0	0	0	0	0	0	0	0	0	0	0	0	0	0	0	0	0	0	0	0	0	0	0	0	0	0	0	0	0	0	0	0	0	0	0	0	0
ENSG00000232463	0	0	4	0	0	0	0	0	0	0	0	0	0	0	0	0	0	0	0	0	0	0	0	0	0	0	0	0	0	0	0	0	0	0	0	0	0	0	0
ENSG00000237457	0	0	0	0	0	0	0	0	0	0	0	0	0	0	0	0	0	0	0	0	0	0	0	0	0	0	0	0	0	0	0	0	0	0	0	0	0	0	0
ENSG00000225171	10	15	11	23	95	2	4	44	44	9	2	15	9	4	32	31	2	4	11	36	22	32	0	20	14	6	0	12	2	10	1	48	0	0	2	0	2	4	18
ENSG00000226843	0	0	0	0	0	0	0	0	0	0	0	0	0	0	0	0	0	0	0	0	0	0	0	0	0	0	0	0	0	0	0	0	0	0	0	0	0	0	0
ENSG00000235386	0	0	0	0	0	0	0	0	0	0	0	0	0	0	0	0	0	0	0	0	0	0	0	0	0	0	0	0	0	0	0	0	0	0	0	0	0	0	0
ENSG00000123836	235	1172	344	1319	393	475	305	960	424	463	500	283	182	276	940	1135	294	462	292	361	391	1324	376	585	418	406	175	889	259	266	454	677	329	737	323	628	275	1038	389
ENSG00000213690	0	0	0	0	0	0	0	0	0	0	0	0	0	0	0	0	0	0	0	0	0	0	0	0	0	0	0	0	0	0	0	0	0	0	0	1	0	0	0
ENSG00000223982	0	0	0	0	0	0	0	0	0	0	0	0	0	0	0	0	0	0	0	0	0	0	0	0	0	0	0	0	0	0	0	0	0	0	0	0	0	0	0
ENSG00000229832	6	6	7	40	0	7	2	18	48	23	10	14	0	2	22	9	2	23	48	6	16	46	8	6	29	17	10	11	19	18	0	18	26	22	3	20	6	0	22
ENSG00000117691	792	730	691	899	22	800	887	3087	659	750	1463	951	622	2397	890	2502	861	1618	917	1724	592	1364	1228	1799	1027	925	733	915	844	1800	1015	1974	1016	1739	368	1386	666	1459	1606
ENSG00000225233	0	0	0	0	0	0	0	0	0	0	0	0	0	0	0	1	0	0	0	0	0	0	0	0	0	0	0	0	0	0	0	0	0	0	0	0	0	0	0
ENSG00000274895	81	61	119	76	31	83	31	101	82	57	68	8	24	52	200	108	67	111	167	69	30	23	49	46	54	108	10	18	12	4	48	71	38	52	3	6	45	63	384
ENSG00000237514	0	0	0	0	0	2	0	0	0	0	0	0	0	0	0	0	0	0	0	0	0	0	0	0	0	0	0	0	0	0	0	0	0	0	0	0	0	0	0
ENSG00000287856	0	0	1	0	0	0	0	0	0	0	0	0	0	0	0	0	0	0	0	0	0	0	0	0	0	0	0	0	0	0	0	0	0	0	0	0	0	0	0
ENSG00000228067	0	0	0	0	0	0	0	6	0	0	4	0	0	0	0	0	2	0	0	0	0	0	0	0	0	0	0	0	0	0	0	0	0	0	0	0	0	0	0
ENSG00000226375	0	0	0	1	14	0	0	2	2	0	0	0	0	0	2	0	0	0	0	0	0	0	0	0	0	0	0	0	0	2	0	16	0	0	0	4	0	0	0
ENSG00000203705	329	410	256	753	324	371	429	751	285	413	497	595	267	689	650	645	341	661	361	548	491	747	409	376	430	218	454	496	337	706	707	1557	471	1054	396	512	299	639	444
ENSG00000224040	0	0	0	3	0	0	0	6	0	0	0	0	0	1	0	2	0	0	3	1	0	0	2	2	0	0	0	0	0	0	0	0	0	4	0	0	0	0	0
ENSG00000228686	22	13	10	14	0	2	3	12	16	20	9	5	9	0	9	24	0	1	9	0	8	0	18	12	16	0	21	17	6	28	0	11	5	38	6	0	0	3	0
ENSG00000279838	10	21	17	12	0	6	6	4	6	10	4	2	18	5	75	10	30	4	14	7	43	80	8	10	36	0	9	16	12	8	38	35	16	0	18	153	16	4	20
ENSG00000174175	176	132	120	36	371	23	224	44	197	112	149	0	289	1	349	2	152	84	104	71	487	0	302	334	547	99	178	22	137	140	140	111	461	295	340	0	234	1	0
ENSG00000236401	0	0	0	0	0	0	0	0	0	0	0	0	0	0	0	0	0	0	0	0	0	0	0	0	0	0	0	0	0	0	0	0	0	0	0	0	0	0	0
ENSG00000241475	0	16	0	0	0	0	0	0	0	0	0	0	0	17	0	0	0	0	0	0	0	0	0	359	0	0	0	10	0	53	0	0	0	0	0	0	0	0	0
ENSG00000215800	0	0	0	0	0	0	0	0	0	0	0	0	0	0	0	0	0	0	0	0	0	0	0	0	0	0	0	0	0	0	0	0	0	0	0	0	0	0	0
ENSG00000286421	0	0	0	0	0	0	0	0	0	0	0	0	0	0	0	0	0	0	0	0	0	0	1	0	0	0	0	0	0	0	0	0	0	0	0	0	4	0	0
ENSG00000270936	0	0	0	0	0	0	0	0	0	0	0	0	0	0	0	0	0	0	0	0	0	0	0	0	0	0	0	0	0	0	0	0	0	0	0	0	0	0	0
ENSG00000008118	5	0	8	2	0	0	20	61	10	4	0	0	10	0	14	4	11	77	4	0	34	12	14	8	12	0	7	4	12	17	0	6	0	0	13	0	2	2	0
ENSG00000171161	860	1235	592	848	294	1045	787	2801	693	835	979	1442	662	1204	1125	1809	725	1586	587	1156	671	880	752	1351	851	674	841	665	635	442	699	1213	1446	1210	277	609	533	1583	255
ENSG00000241505	0	0	0	0	0	0	0	0	0	0	0	0	0	0	0	0	0	0	0	0	0	0	0	0	0	0	0	0	0	0	0	0	0	0	0	0	0	0	0
ENSG00000224535	0	0	0	0	0	0	0	0	0	0	0	0	0	0	0	0	0	0	0	0	0	0	0	0	0	0	0	0	0	0	40	0	10	0	0	0	0	0	0
ENSG00000282097	39	20	68	8	0	20	47	0	11	18	25	28	19	2	65	24	24	2	11	91	27	0	18	9	3	12	13	10	26	20	0	49	18	0	1	0	26	8	0
ENSG00000261453	0	0	10	0	0	0	0	2	2	0	0	0	0	0	6	0	0	0	0	4	0	0	0	0	0	0	0	0	4	0	40	0	11	0	0	0	0	0	0
ENSG00000231020	0	0	2	0	0	0	0	0	0	0	0	0	0	0	0	0	0	0	0	0	0	0	0	0	0	0	0	0	0	0	0	0	0	0	0	0	0	0	0
ENSG00000270818	0	0	0	0	0	0	0	0	0	0	0	0	0	0	0	0	0	0	0	0	0	0	0	0	0	0	0	0	0	0	0	0	0	0	0	0	0	0	0
ENSG00000196878	169	188	206	229	0	471	410	1375	116	148	234	60	243	787	655	1554	239	2624	67	989	58	1396	161	316	698	1625	235	282	187	195	99	730	309	426	89	603	130	765	207
ENSG00000133059	191	367	340	517	702	593	227	1078	337	319	292	402	285	487	736	821	370	237	211	367	345	1040	321	577	389	205	225	334	187	261	421	912	537	432	296	522	276	270	459
ENSG00000225561	0	0	0	0	0	0	0	0	0	0	0	0	0	0	0	0	0	0	0	0	0	0	0	0	0	0	0	1	0	0	0	0	0	0	0	0	0	0	0
ENSG00000242529	0	0	0	0	0	0	0	0	0	0	0	0	0	0	0	0	0	0	0	0	0	0	0	0	0	0	0	0	0	0	0	0	0	0	0	0	0	0	0
ENSG00000074964	3946	2909	8586	6749	1525	4455	3680	2855	8184	6268	4098	2062	2812	6329	8115	3930	3660	8836	5458	11124	2503	2066	3435	6869	2499	1910	2886	3319	1750	4328	4981	4091	4411	5292	274	625	2800	3058	4980
ENSG00000223847	0	0	0	0	0	0	0	0	0	0	0	0	0	0	0	0	0	0	0	0	0	0	0	0	0	0	0	0	0	0	0	0	0	0	0	0	0	0	0
ENSG00000277704	0	0	0	0	0	0	0	0	0	0	0	0	0	0	0	0	0	0	0	0	0	0	0	0	0	0	0	0	0	0	0	0	0	0	0	0	0	0	0
ENSG00000116918	840	962	555	1282	822	981	733	1102	636	858	829	1378	529	668	760	1064	638	903	601	616	1682	1111	1015	995	1022	520	816	679	743	461	1279	3115	1191	3003	1028	1600	523	1353	939
ENSG00000287445	2	0	0	0	0	13	0	18	1	0	0	2	0	8	0	3	0	0	2	0	0	0	0	0	0	0	0	8	0	0	0	0	0	0	0	24	0	2	0
ENSG00000259815	0	0	0	0	0	0	0	0	0	0	0	0	0	0	0	0	0	0	0	0	0	0	0	0	0	0	0	0	0	0	0	0	0	0	0	0	0	0	0
ENSG00000240963	0	0	0	0	0	0	0	0	0	0	0	0	0	0	0	0	0	0	0	0	0	0	0	0	0	0	0	0	0	0	0	0	0	0	0	0	1	0	0
ENSG00000226570	0	0	0	0	0	0	0	0	0	0	0	0	0	0	0	0	0	0	0	0	0	0	0	0	0	0	0	0	0	0	0	0	0	0	0	0	0	0	0
ENSG00000198929	153	265	118	406	100	141	195	153	116	59	89	246	101	132	380	590	81	270	150	121	20	40	163	213	150	288	332	68	110	284	93	185	193	72	15	175	182	63	242
ENSG00000272167	11	6	77	32	145	16	12	18	51	48	37	0	7	0	151	44	17	14	84	20	30	26	21	53	20	0	14	6	2	6	0	0	10	0	5	0	2	2	0
ENSG00000230628	49	120	85	18	134	8	23	0	21	43	33	1	19	21	68	10	18	4	18	422	64	0	62	218	17	90	14	35	31	60	34	596	28	42	6	0	50	13	18
ENSG00000162771	0	0	0	0	0	0	0	0	0	0	0	0	0	0	3	0	0	0	0	0	0	0	0	0	0	0	3	0	0	0	0	0	0	0	0	0	0	0	0
ENSG00000227579	2	0	0	2	0	0	0	0	0	0	0	0	0	0	4	4	0	0	3	0	0	0	0	0	0	6	2	8	0	0	0	18	0	0	6	0	0	0	0
ENSG00000176393	1528	1210	1315	1457	214	1892	1563	3596	1020	938	2098	2292	1263	2259	1862	1496	1256	2605	1336	2279	958	2070	1362	1426	1531	997	1538	3861	670	933	1514	1188	1607	2180	558	1758	1186	1715	2246
ENSG00000174606	789	1207	713	1431	1114	798	530	1662	685	927	649	1096	589	756	1352	2439	572	1064	968	878	1255	1119	773	1018	1046	726	562	886	455	931	1064	2591	1004	2266	663	702	503	755	1400
ENSG00000179914	196	0	85	4	72	8	272	3	159	194	585	0	118	13	648	2	170	0	37	54	92	0	757	6	69	40	197	0	206	8	310	0	186	0	177	0	118	0	0
ENSG00000235750	1018	531	613	763	402	368	705	1521	560	521	1679	253	952	252	767	465	780	353	418	778	998	1676	1347	645	1808	717	823	169	1072	1182	1006	704	1358	846	1164	543	509	219	698
ENSG00000121446	2	6	6	10	61	17	12	2	2	2	0	150	2	2	40	7	0	115	23	10	16	36	8	6	10	25	37	0	0	7	0	19	0	14	1	0	2	12	8
ENSG00000226758	0	0	2	0	0	0	0	0	0	0	0	1	0	0	4	0	0	0	14	0	0	0	0	0	0	0	0	1	0	0	0	0	0	0	0	0	0	0	0
ENSG00000236905	0	4	2	0	0	0	6	10	0	2	1	9	1	1	3	4	0	2	0	0	0	0	0	6	0	0	1	0	0	0	0	0	16	0	0	0	0	0	0
ENSG00000233304	0	0	0	0	0	6	0	0	0	0	0	0	0	0	0	0	0	0	0	0	0	24	0	0	0	0	0	0	0	0	0	0	0	0	0	0	0	0	0
ENSG00000288007	16	27	16	26	0	35	16	1	8	10	6	0	14	8	12	10	3	34	6	9	16	0	12	10	22	14	0	4	0	19	0	72	0	0	4	0	0	17	34
ENSG00000227887	0	0	0	0	0	3	0	0	0	0	0	0	0	0	0	1	0	0	0	0	0	0	0	0	0	0	0	0	0	0	0	0	0	0	0	0	0	0	0
ENSG00000116903	481	549	367	1052	452	873	422	977	439	565	631	620	291	423	562	1043	376	644	505	519	879	706	733	626	832	473	545	378	428	272	801	1398	834	607	455	770	344	537	377
ENSG00000228255	2	0	0	0	0	4	0	0	0	0	0	0	0	0	0	0	0	0	0	0	0	0	2	0	0	0	2	0	0	0	0	0	0	0	2	0	0	0	0
ENSG00000226196	0	0	0	0	0	0	0	0	0	0	0	0	0	0	0	0	0	0	0	0	0	0	0	0	0	0	0	0	0	0	0	0	0	0	0	0	0	0	0
ENSG00000287354	0	0	0	0	0	0	0	0	0	0	0	0	0	0	0	0	0	0	0	0	0	0	0	0	0	0	0	0	0	0	0	0	0	0	0	0	0	0	0
ENSG00000233827	3	0	0	0	0	0	0	0	0	5	0	0	0	0	6	4	0	0	4	0	0	0	0	0	0	0	0	2	0	0	0	0	16	0	0	0	0	0	0
ENSG00000198797	53	0	14	2	0	3	2	0	11	4	6	2	6	0	5	0	8	0	11	0	8	0	10	18	11	6	6	0	0	13	48	0	14	0	9	0	16	2	0
ENSG00000151414	2463	3199	1000	3698	2676	2935	1747	3274	1404	1943	2165	2505	1524	2910	2185	2488	1535	2386	1594	2292	4407	4915	3121	2985	2848	1483	2398	2633	1822	3282	3384	7740	3975	5631	3009	4278	1470	2006	2509
ENSG00000177614	362	1551	327	629	154	390	411	555	434	325	513	9	216	593	414	4213	378	135	218	1090	61	441	227	1684	469	817	418	13	189	298	18	389	237	304	63	85	265	333	204
ENSG00000235182	0	0	0	0	0	0	0	0	0	0	0	0	0	0	0	0	0	0	0	0	0	0	0	0	0	0	0	0	0	0	0	0	0	0	0	0	0	0	0
ENSG00000213041	0	0	0	2	0	0	0	0	0	0	0	0	0	0	2	3	0	0	0	0	0	0	0	3	6	0	0	0	0	0	1	0	1	0	0	31	0	0	0
ENSG00000287157	0	0	0	0	0	0	0	0	0	0	0	0	0	0	0	0	0	0	0	0	0	0	0	0	0	0	0	0	0	0	0	0	0	0	0	0	0	0	0
ENSG00000233920	0	5	0	0	0	6	0	2	0	0	0	7	0	0	1	0	1	3	0	5	0	0	0	0	2	1	0	2	2	0	0	6	2	0	0	1	0	2	0
ENSG00000183831	1	0	0	1	0	0	0	0	0	0	10	12	7	0	0	25	0	4	14	0	8	37	6	4	5	30	0	2	0	2	0	6	0	0	0	86	2	14	20
ENSG00000225755	0	2	0	9	0	0	0	0	0	8	0	0	0	0	0	5	0	0	0	3	0	20	0	0	0	0	0	0	0	0	0	0	0	0	0	0	0	0	0
ENSG00000197472	0	1	0	2	0	32	0	0	0	0	0	0	0	0	4	24	0	0	0	0	0	0	0	0	0	0	0	0	0	0	0	10	0	0	0	58	0	60	0
ENSG00000230184	0	0	0	0	0	1	0	2	0	0	0	0	0	0	0	2	0	0	2	0	0	0	0	3	0	0	0	0	0	0	0	0	0	0	0	0	0	0	0
ENSG00000232436	0	0	0	0	0	0	0	0	0	0	0	0	0	0	0	0	0	0	0	0	0	0	0	0	0	0	0	0	0	0	0	0	0	0	0	0	0	0	0
ENSG00000231718	0	0	0	0	0	0	0	0	2	0	0	0	0	0	0	0	0	0	0	0	0	0	0	0	0	0	2	0	0	0	0	0	0	0	0	0	0	0	0
ENSG00000136643	513	1189	523	1810	874	812	536	1573	586	687	461	593	437	668	677	1375	359	617	498	546	551	1166	623	675	748	298	463	756	398	574	572	956	615	1158	543	906	378	616	719
ENSG00000232537	0	0	0	0	0	0	0	0	0	0	0	0	0	0	0	0	0	0	0	0	0	0	0	0	0	0	0	0	0	0	0	0	0	0	0	0	0	0	0
ENSG00000226036	0	0	10	0	0	0	0	0	0	0	0	0	0	0	4	0	0	0	0	0	0	24	0	0	0	0	0	0	0	3	0	0	0	0	0	0	0	0	0
ENSG00000285521	0	0	0	2	0	0	0	6	0	0	0	0	0	0	0	2	0	0	0	0	0	0	0	0	0	0	2	0	0	0	0	0	0	0	0	0	0	0	0
ENSG00000236317	0	0	2	4	0	0	0	0	0	0	0	0	0	0	0	5	0	0	0	0	0	0	0	0	0	0	0	0	0	0	0	0	0	0	0	0	0	3	0
ENSG00000176855	0	2	1	0	0	0	1	0	0	2	0	0	0	0	0	1	0	0	2	0	0	0	0	2	1	0	0	1	5	0	0	0	0	1	0	0	0	0	0
ENSG00000227728	0	0	0	0	0	0	0	0	0	0	0	0	0	0	0	0	0	0	0	0	0	0	0	0	0	0	0	0	0	0	0	0	0	0	0	0	0	0	0
ENSG00000133069	14	13	69	10	0	6	34	142	23	30	14	8	30	10	67	12	21	4	6	3	44	38	26	46	45	4	41	14	8	29	26	0	6	78	23	9	30	11	0
ENSG00000162877	20	78	6	9	0	4	10	6	14	10	40	6	28	2	19	8	49	2	2	30	12	0	61	4	10	8	2	10	8	5	18	18	30	0	14	0	23	14	0
ENSG00000233461	23	33	44	218	0	160	23	93	29	50	21	59	4	46	22	63	12	23	17	56	26	60	13	40	20	32	21	38	43	27	21	77	59	73	6	59	8	57	436
ENSG00000225401	0	0	0	2	0	0	0	0	0	0	0	0	0	0	5	0	0	0	0	0	0	0	0	0	0	0	0	0	0	0	0	0	4	0	0	0	0	0	0
ENSG00000228190	0	0	0	0	0	0	0	0	0	0	0	0	0	0	0	0	0	0	0	0	0	0	0	0	0	0	0	0	0	0	0	0	0	0	0	0	0	0	0
ENSG00000135747	0	1	0	0	0	8	0	0	0	0	0	0	0	0	0	3	0	0	0	0	0	0	0	0	0	0	0	0	0	0	0	0	0	0	0	0	0	7	0
ENSG00000227237	0	0	0	0	0	0	0	4	0	0	0	0	0	0	0	0	0	0	0	0	0	0	0	0	0	0	0	0	0	0	0	0	0	0	0	0	0	0	0
ENSG00000069248	538	1568	523	1636	1096	1656	585	1790	426	440	649	1164	765	875	1307	2755	550	1439	523	686	892	868	895	1148	905	629	601	731	245	388	932	1968	983	1632	580	1135	590	1020	666
ENSG00000232812	0	0	10	0	88	0	0	0	1	0	0	0	0	0	0	5	0	0	6	0	0	0	0	0	0	0	0	0	0	0	0	0	1	0	0	0	2	0	0
ENSG00000242042	0	0	0	0	0	0	0	0	0	0	0	0	0	0	0	1	0	0	0	0	0	0	0	0	0	0	0	0	0	0	0	0	0	0	0	0	0	0	0
ENSG00000234464	0	0	0	2	0	0	0	0	0	0	0	0	0	0	0	0	0	4	0	0	0	0	0	0	0	0	0	0	0	0	0	0	0	0	0	0	0	0	0
ENSG00000253148	0	0	0	0	0	0	0	0	0	1	0	0	0	0	0	0	0	0	0	0	0	1	0	0	0	0	0	0	0	0	0	0	0	0	0	0	0	0	0
ENSG00000227751	0	0	0	0	0	0	0	0	0	0	0	0	0	0	0	0	0	0	0	0	0	0	0	0	0	0	0	0	0	0	0	0	0	0	0	0	0	0	0
ENSG00000090104	4072	1557	813	2407	1867	846	3629	25969	2039	1656	2836	1797	5141	623	2669	81	407	336	1912	2120	5105	8944	1738	1260	8030	1023	2384	3646	6570	5482	1413	292	7814	14671	3085	1896	2067	862	788
ENSG00000285280	16	45	25	27	0	41	1	47	28	4	0	0	0	12	8	10	2	79	41	7	10	244	0	48	2	14	7	37	4	4	0	0	41	16	12	120	6	47	49
ENSG00000232892	0	0	0	3	0	0	0	0	0	2	0	0	0	0	0	0	0	0	0	0	0	0	4	2	0	0	0	0	0	0	0	6	0	0	0	0	0	0	0
ENSG00000236950	0	0	0	0	0	0	0	0	0	0	0	0	0	0	0	0	0	0	0	0	0	0	0	0	0	0	0	0	0	0	0	0	0	0	0	0	0	0	0
ENSG00000236468	0	0	0	0	0	0	0	0	0	0	1	0	0	0	1	0	0	0	0	0	0	0	0	1	0	0	0	0	2	0	1	0	0	1	0	0	0	0	0
ENSG00000185220	132	157	225	316	0	188	100	434	200	260	212	314	79	186	277	382	112	149	213	214	124	249	147	217	228	92	109	73	94	49	181	270	297	85	40	169	134	101	34
ENSG00000226003	0	0	0	0	0	0	0	0	0	0	0	0	0	0	2	0	0	0	0	0	9	0	0	0	0	0	0	0	0	0	0	0	0	0	0	0	2	0	0
ENSG00000230813	0	0	0	2	0	0	0	0	0	0	0	0	0	0	1	0	0	0	0	0	0	65	0	0	0	0	0	0	0	0	0	0	0	0	0	0	0	0	0
ENSG00000236101	0	0	0	0	0	0	0	0	0	0	0	0	0	0	0	0	0	0	0	0	0	0	0	0	0	0	0	0	0	0	0	0	0	0	0	0	0	0	0
ENSG00000162769	202	393	168	921	0	1434	118	1111	256	255	207	1103	188	729	293	2598	111	294	150	229	191	1606	174	1096	469	196	121	1326	179	470	212	376	255	680	185	1909	131	607	1055
ENSG00000133065	208	280	196	654	76	482	242	2249	539	326	408	136	347	348	507	1224	255	113	159	172	298	969	538	1130	537	428	303	109	357	459	563	189	763	1004	294	187	236	1024	542
ENSG00000278684	0	0	0	0	0	0	0	0	0	0	0	0	0	0	0	0	0	0	0	0	0	0	0	0	0	0	0	0	0	0	0	0	0	0	0	0	0	0	0
ENSG00000236775	0	0	0	0	0	0	0	0	0	0	0	0	0	0	0	0	0	0	0	0	0	0	0	0	0	0	0	0	0	0	0	0	0	0	0	0	0	0	0
ENSG00000042781	2541	670	135	30	427	379	539	86	852	617	1821	46	764	974	563	1525	1512	138	1084	112	1475	0	776	1089	628	928	585	134	44	257	70	582	1271	70	574	122	364	102	225
ENSG00000234754	1	0	3	0	0	0	0	0	0	3	3	0	0	2	0	8	14	0	0	4	6	0	16	12	18	22	0	0	0	20	0	0	0	0	8	0	0	58	6
ENSG00000233084	6	8	10	9	0	0	1	32	24	5	8	0	6	6	6	4	12	2	10	3	10	8	6	0	8	2	7	4	7	0	28	14	16	0	1	6	2	2	0
ENSG00000227815	2	0	10	6	0	2	0	11	2	4	14	0	0	10	0	0	0	0	0	8	0	0	0	0	0	0	0	4	2	0	0	2	0	0	0	12	8	2	0
ENSG00000287046	0	0	0	2	0	0	0	0	0	0	0	0	0	0	0	0	0	0	0	0	0	0	0	0	0	8	0	0	0	0	0	0	0	0	0	0	1	0	0
ENSG00000223774	0	0	0	2	0	0	0	5	0	0	0	0	0	0	0	4	0	2	0	0	0	0	0	0	0	0	3	0	0	0	0	0	0	0	0	0	0	0	0
ENSG00000228863	6	4	12	24	0	0	0	28	5	0	1	1	11	0	5	0	0	0	0	0	8	0	0	0	0	0	0	2	4	0	0	1	0	0	3	2	4	0	16
ENSG00000228646	0	0	0	0	0	0	0	0	0	0	0	0	0	0	0	0	0	0	0	0	0	0	0	0	0	0	0	0	0	0	0	0	0	0	0	0	0	0	0
ENSG00000229112	0	0	0	0	0	0	0	0	0	0	0	0	0	0	0	0	2	0	0	0	0	0	0	0	0	0	0	0	0	0	0	0	0	0	0	0	0	0	0
ENSG00000233332	0	0	0	0	0	0	0	0	0	0	0	0	0	0	0	0	0	0	0	0	0	0	0	0	0	0	0	0	0	0	0	0	0	0	0	0	0	0	0
ENSG00000231984	0	0	0	0	0	0	0	0	0	0	0	0	0	0	0	0	0	0	0	0	0	0	0	0	0	0	0	0	0	0	0	0	0	0	0	0	0	0	0
ENSG00000286213	0	0	0	0	0	0	0	0	0	0	0	0	0	0	0	0	0	0	0	0	0	0	0	0	0	0	0	0	0	0	0	0	0	0	0	0	2	0	0
ENSG00000226876	0	0	0	0	0	0	0	0	1	0	0	0	0	0	0	2	0	0	1	0	0	0	0	6	0	0	0	0	0	0	0	0	0	0	0	0	0	0	0
ENSG00000277462	58	34	78	79	0	183	36	165	78	88	67	129	42	90	78	19	64	112	78	32	181	160	80	138	231	125	71	89	58	99	84	255	206	235	152	287	77	177	98
ENSG00000225591	2	0	0	0	0	0	0	0	5	0	0	0	0	0	2	1	0	0	0	0	0	0	0	0	0	0	0	0	0	0	0	0	0	0	0	0	0	0	0
ENSG00000035687	1075	1311	679	1445	859	1117	645	1545	888	956	1047	724	704	1297	857	1456	601	938	633	786	1015	1443	1043	1011	1339	543	679	786	1165	740	1114	1337	1255	1648	1021	1090	581	1193	1040
ENSG00000213080	27	24	11	32	0	16	9	113	20	3	15	30	21	43	25	48	12	24	18	27	12	79	42	40	16	8	38	26	18	27	6	51	5	7	26	36	25	41	10
ENSG00000180287	2	0	7	0	30	0	0	0	3	0	24	4	18	0	7	0	2	20	15	0	38	0	26	2	2	0	18	0	4	6	13	4	15	0	47	0	4	0	0
ENSG00000226693	0	0	0	0	0	0	0	0	0	0	0	0	0	0	0	0	0	0	0	0	0	0	0	0	0	0	0	0	0	0	0	0	0	0	0	0	0	0	0
ENSG00000234678	18	95	107	540	0	110	21	215	183	184	25	56	39	191	145	383	19	93	54	97	25	626	60	113	120	83	52	149	18	103	76	158	181	233	31	187	51	194	83
ENSG00000231272	0	0	0	0	0	0	0	0	0	0	0	0	0	0	0	0	0	0	0	0	0	0	0	0	0	0	0	0	0	0	0	0	0	0	0	0	0	0	0
ENSG00000223828	0	4	0	2	0	0	0	0	5	0	0	0	0	0	0	4	0	0	0	0	0	0	0	0	0	0	4	0	0	0	0	2	0	0	0	0	0	0	0
ENSG00000163431	127	224	122	52	34	35	19	48	54	36	277	140	171	14	111	26	59	211	66	65	185	22	530	127	229	35	201	65	45	635	282	135	224	246	344	59	156	65	107
ENSG00000230124	450	1366	500	852	138	872	400	1592	374	381	614	325	443	1009	682	1809	362	1028	542	629	277	723	495	1570	604	546	432	980	297	879	530	1103	539	753	318	663	392	737	1811
ENSG00000226723	1	0	0	1	0	1	3	3	0	2	1	1	0	0	0	2	4	1	0	0	0	0	0	0	0	0	2	0	1	1	0	3	1	0	2	0	0	0	0
ENSG00000272672	1	0	0	0	0	10	0	0	0	0	0	0	0	0	6	2	0	3	8	0	0	12	0	3	0	0	0	0	0	0	0	0	0	0	0	0	0	4	0
ENSG00000228982	0	0	0	0	0	0	0	0	0	0	0	0	0	0	0	0	0	0	0	0	0	0	0	0	0	0	0	0	0	0	0	0	0	0	0	0	0	0	0
ENSG00000235096	0	0	0	0	0	0	0	0	0	4	0	5	0	0	0	0	0	0	1	0	0	0	0	1	0	0	0	0	0	0	0	2	0	0	0	0	0	0	0
ENSG00000007341	356	158	250	370	215	412	197	347	397	275	292	284	162	257	403	433	204	252	212	139	218	295	294	351	271	146	205	395	194	351	138	276	352	404	159	199	217	414	201
ENSG00000286747	14	40	8	12	0	27	1	18	1	11	0	14	2	16	10	18	5	0	6	26	3	0	6	27	4	16	9	9	0	8	38	930	8	0	10	52	7	16	32
ENSG00000236069	0	0	0	2	0	4	0	3	0	0	0	0	0	0	2	0	0	0	0	0	0	0	0	0	0	1	0	0	0	0	0	0	0	0	0	0	0	0	0
ENSG00000236244	0	0	2	0	0	0	0	0	0	0	0	0	0	0	0	2	0	0	0	0	0	0	0	0	0	0	0	0	0	0	0	0	0	0	0	0	1	0	0
ENSG00000272865	0	0	4	0	0	0	0	6	0	0	0	0	1	35	0	0	0	0	0	0	0	0	0	0	0	0	0	0	0	0	0	0	0	0	0	0	0	0	0
ENSG00000117222	1015	1114	392	1321	663	1466	583	1409	820	697	621	1160	680	787	968	1792	624	1101	584	737	902	1441	750	864	999	912	709	885	608	950	632	1612	987	1988	654	1467	521	892	892
ENSG00000143324	689	744	347	907	1712	1474	596	2494	351	402	549	375	613	1199	795	1922	461	732	445	556	924	3400	773	917	1375	789	802	2035	610	1015	595	2068	787	1747	1049	1636	642	1004	2334
ENSG00000229871	0	0	2	3	0	0	8	0	0	8	0	4	0	0	7	0	4	0	8	12	6	0	0	0	0	0	0	0	0	0	0	0	0	0	0	0	2	0	0
ENSG00000225222	0	0	0	0	0	0	0	0	2	0	0	0	0	0	0	1	0	0	0	0	0	0	0	0	2	0	0	0	0	0	0	0	0	0	0	0	0	0	0
ENSG00000118193	28	124	21	190	0	299	50	1005	48	38	80	212	47	637	42	1032	32	147	29	173	30	502	101	737	31	218	10	444	42	266	60	56	16	358	45	694	21	308	53
ENSG00000231940	11	10	0	24	10	9	1	2	3	4	8	0	1	0	1	3	0	0	3	1	0	6	12	8	12	0	7	0	0	11	2	1	1	0	2	4	1	6	0
ENSG00000198842	0	0	2	0	0	0	0	2	0	0	0	2	0	0	2	2	0	10	0	0	0	0	0	2	0	0	0	0	0	0	0	0	0	0	0	0	0	4	0
ENSG00000286619	0	1	21	38	0	0	31	41	29	28	0	0	6	0	9	26	9	3	4	18	0	0	10	6	39	10	0	0	4	10	0	0	0	0	3	0	4	9	97
ENSG00000198756	4	28	27	39	0	4	15	99	15	18	18	20	21	14	36	8	6	4	18	6	18	2342	21	27	20	10	10	6	4	4	89	12	30	36	29	0	17	6	269
ENSG00000259823	0	5	0	3	0	0	0	9	0	0	0	0	0	0	0	2	0	0	0	2	0	0	0	0	0	0	0	0	0	0	0	0	0	0	0	0	2	1	0
ENSG00000271558	0	0	0	0	0	0	0	0	0	0	0	0	0	0	0	0	0	0	0	0	0	0	0	0	0	0	0	0	0	0	0	0	0	0	0	0	0	0	0
ENSG00000227554	0	0	0	0	0	0	0	1	0	0	0	0	0	0	0	0	0	0	0	0	0	0	0	0	0	0	0	0	0	0	0	0	0	0	0	0	0	0	0
ENSG00000178596	0	0	0	0	0	0	0	0	0	2	0	0	0	0	2	0	0	0	0	0	0	0	0	0	0	0	0	0	0	0	0	0	0	0	0	0	0	0	0
ENSG00000135749	60	42	249	392	51	79	52	639	55	89	52	61	125	11	184	142	60	31	75	141	146	942	174	51	356	28	54	76	43	147	274	65	219	185	119	779	111	129	434
ENSG00000143786	31	104	29	49	0	30	16	76	6	32	38	30	23	72	31	36	24	18	17	128	0	3	47	23	58	28	19	13	5	31	61	107	15	144	22	145	25	30	0
ENSG00000054282	104	33	71	58	4	37	28	50	36	25	60	47	72	20	66	106	27	39	39	52	24	107	170	23	27	19	93	92	20	14	40	27	101	84	20	67	5	52	15
ENSG00000183780	0	18	0	20	0	0	6	11	6	0	4	0	8	0	1	2	1	0	0	32	0	80	0	0	10	6	0	2	2	19	0	9	22	0	8	0	4	8	4
ENSG00000229663	0	0	0	1	0	2	0	0	0	0	0	0	0	0	0	0	0	0	0	0	0	0	2	0	0	0	0	0	0	0	0	0	0	0	0	0	0	0	0
ENSG00000162702	2235	1334	911	2562	979	1328	1218	1310	1107	1168	1927	1111	1057	1820	2058	2834	952	1625	2017	1223	2028	2963	2528	2027	1996	1205	2571	1176	1279	1260	1442	2468	2007	3864	1355	2595	1953	1191	772
ENSG00000251508	0	0	0	0	0	0	0	0	0	0	0	0	0	0	0	0	0	0	0	0	0	0	0	0	0	0	0	0	0	0	0	0	0	0	0	0	0	0	0
ENSG00000238272	0	2	0	3	0	0	0	0	0	0	0	0	0	0	0	0	0	0	0	0	0	0	0	0	0	1	0	0	0	0	0	0	0	0	0	0	0	0	0
ENSG00000228530	0	0	0	0	0	0	0	0	0	0	0	0	0	0	0	0	0	0	0	0	0	0	0	0	0	0	0	0	0	0	0	0	0	0	0	0	0	0	0
ENSG00000235060	0	0	0	2	0	0	0	2	0	0	0	0	0	0	0	2	0	0	0	0	0	1	1	0	0	0	0	0	0	0	0	0	0	0	0	0	0	0	0
ENSG00000143194	7	13	0	0	0	0	10	10	2	6	4	6	15	19	6	5	0	28	10	10	0	101	0	2	0	2	6	2	2	2	18	0	28	24	3	32	0	42	0
ENSG00000229531	0	0	0	6	0	0	0	0	0	2	0	0	0	0	0	0	0	0	2	0	8	0	0	0	0	0	0	0	0	0	0	4	0	0	0	0	0	0	0
ENSG00000271329	0	0	0	0	0	0	0	0	0	0	0	0	0	0	0	0	0	0	0	0	0	0	0	0	0	0	0	0	0	0	0	2	0	0	0	0	0	0	0
ENSG00000054267	1423	1701	877	2128	792	1771	837	2873	1280	1434	1342	1316	1006	963	1741	1675	906	1532	1073	1309	1890	1566	1720	1285	1954	763	1542	910	1159	651	2468	2961	2424	3833	1633	3235	1085	874	1780
ENSG00000287921	0	0	0	0	0	0	0	0	0	0	0	0	0	0	0	0	0	0	0	0	0	0	0	0	0	0	0	0	0	2	0	0	0	0	0	0	0	0	0
ENSG00000177800	2	2	10	4	0	4	0	2	1	0	0	2	1	0	6	2	0	0	0	0	0	0	0	0	0	0	0	6	0	0	0	0	0	0	0	0	0	4	0
ENSG00000232166	0	0	0	8	0	0	0	0	0	0	0	0	0	0	0	0	0	0	0	0	0	0	0	0	0	0	0	0	0	0	0	0	0	0	0	0	0	0	0
ENSG00000175137	559	1296	890	1308	168	950	509	1523	829	808	779	1080	440	1174	998	1944	568	1540	429	1213	343	701	562	1192	464	473	396	642	230	400	496	997	530	590	121	281	615	1358	320
ENSG00000134245	44	23	120	142	149	31	34	86	112	116	30	31	39	23	149	78	22	13	201	56	71	122	49	60	100	28	13	40	21	66	259	77	78	160	60	20	46	15	126
ENSG00000227373	23	12	20	6	0	7	4	2	13	0	0	0	10	13	2	15	6	8	7	9	0	26	0	18	25	16	6	22	12	5	36	6	19	0	18	0	8	29	0
ENSG00000228175	26	17	19	45	0	58	10	44	22	29	12	16	19	30	24	81	39	42	31	54	16	28	16	88	22	8	30	47	22	38	48	0	14	58	0	0	15	62	74
ENSG00000069275	14117	17547	4436	13389	9377	9707	7089	16456	8418	8254	9576	14057	7945	14043	11329	20935	8943	13739	7851	9721	11744	9328	10592	14035	11060	6663	10826	9064	9224	9856	9863	18758	12934	16299	8809	21912	6305	3483	8218
ENSG00000143674	405	292	256	477	244	319	125	1710	746	648	298	301	405	616	652	1161	296	513	528	265	595	2460	438	252	987	78	513	193	323	99	532	1022	909	1288	282	1694	240	351	895
ENSG00000237317	4	0	0	0	0	0	0	0	0	0	0	0	0	0	0	0	0	0	0	0	0	0	0	0	0	0	0	0	0	0	0	0	0	0	0	0	0	0	0
ENSG00000187889	1279	463	1220	775	1250	876	747	8	1796	2021	853	107	551	175	2143	377	1018	1247	2425	939	1470	319	1108	927	1116	579	1089	464	548	856	2671	1395	1349	1355	478	1532	759	299	1541
ENSG00000134375	2304	1137	1224	3256	1046	1539	1663	1663	2367	2413	1299	2429	1704	2835	1957	2268	2037	4503	1556	2172	1072	2544	1554	1698	2461	1932	1595	2700	2266	3179	1076	2869	1842	3195	1349	2149	1412	4727	951
ENSG00000097046	80	47	119	340	0	218	99	791	57	95	91	115	115	557	136	684	34	152	30	74	226	270	126	600	64	33	23	99	95	253	121	110	87	152	124	675	21	483	126
ENSG00000232113	0	0	0	0	0	0	0	0	0	0	0	0	0	0	0	3	0	0	0	0	0	0	0	0	0	0	0	0	0	0	0	0	0	0	0	0	0	0	0
ENSG00000282718	0	0	0	0	70	0	0	0	0	0	0	0	0	0	0	0	0	0	0	0	0	0	0	0	0	0	0	0	0	0	0	0	0	0	0	0	0	0	0
ENSG00000231378	0	0	0	2	0	0	0	0	0	0	0	0	0	0	0	0	0	0	0	0	0	0	0	0	4	0	0	0	0	0	0	4	0	0	0	0	0	0	0
ENSG00000235605	0	0	0	0	0	0	0	0	0	4	0	1	1	0	0	0	0	0	0	0	0	0	0	0	0	0	4	0	0	0	0	0	1	0	0	0	0	0	0
ENSG00000223525	0	1	0	4	0	0	0	0	2	0	0	0	0	0	0	0	0	0	0	0	0	0	4	0	0	0	0	0	0	2	0	0	0	0	0	0	2	0	0
ENSG00000224857	5	19	4	2	0	10	12	8	5	1	9	7	4	1	2	8	4	2	4	6	1	0	6	0	18	3	1	10	6	6	0	45	10	0	10	14	0	11	18
ENSG00000273367	2	10	6	0	0	8	0	8	0	0	0	0	0	0	0	0	2	0	0	0	0	0	6	0	0	0	0	0	0	0	24	0	0	0	0	68	0	0	0
ENSG00000230604	0	0	2	2	0	3	0	0	2	7	0	0	0	0	0	0	0	0	0	0	0	0	1	1	10	2	0	0	0	0	0	0	0	0	0	0	0	0	0
ENSG00000231605	0	0	2	0	0	0	0	0	0	0	0	0	0	4	0	2	0	0	0	0	0	1	0	0	0	0	1	0	0	0	0	0	0	0	0	0	0	1	0
ENSG00000236358	0	6	2	2	0	0	0	9	2	6	0	0	0	0	1	0	0	0	1	0	0	0	4	1	6	0	0	0	0	0	0	0	0	0	0	0	0	0	0
ENSG00000203737	0	5	0	4	0	0	0	0	2	0	0	0	0	0	2	3	0	0	4	0	24	0	2	0	4	0	4	0	0	0	0	0	16	0	2	30	0	0	0
ENSG00000238003	0	0	0	2	0	1	0	0	0	1	0	0	0	0	1	4	0	6	0	0	0	0	0	10	2	0	0	0	0	1	0	0	0	0	0	0	0	0	0
ENSG00000215873	1	0	0	0	0	0	0	0	0	0	0	0	0	0	0	2	0	0	0	0	0	0	0	0	0	0	0	0	0	0	0	0	0	0	0	0	0	0	0
ENSG00000185420	151	222	86	421	246	585	193	623	145	151	171	176	145	602	167	628	128	366	148	376	309	427	251	365	211	168	191	238	136	186	122	545	169	403	112	301	120	409	63
ENSG00000076321	913	763	736	984	413	546	518	897	644	626	720	778	653	592	1163	1197	639	1037	1032	811	900	1182	952	707	713	586	736	686	396	715	682	931	839	1212	418	320	702	500	600
ENSG00000272175	2	0	2	2	0	0	0	7	0	0	0	5	0	0	1	3	0	2	0	0	0	0	0	0	0	0	0	0	0	0	0	0	0	0	0	0	1	0	0
ENSG00000135778	558	773	577	995	216	964	555	1127	553	644	504	1136	417	1066	994	2015	571	761	738	1225	612	925	567	1163	521	315	682	753	478	408	335	1524	742	753	429	678	658	1282	708
ENSG00000213070	0	0	1	0	0	0	0	0	0	0	0	0	0	0	0	0	2	0	0	1	0	0	0	0	0	1	1	0	0	1	0	0	0	0	0	0	0	0	0
ENSG00000282265	0	0	0	0	0	0	0	4	0	0	0	0	0	0	0	0	0	0	0	0	0	0	0	0	0	0	0	1	0	0	0	0	0	0	0	0	0	0	0
ENSG00000229747	0	0	0	0	0	0	0	0	0	0	0	0	0	0	0	0	0	0	0	0	0	0	0	0	0	0	0	0	0	0	0	0	0	0	0	0	0	0	0
ENSG00000117280	1052	1943	800	1756	913	1296	1283	2558	1314	1215	964	1752	684	1106	1831	3123	1084	1720	804	853	1231	3323	1060	1638	1305	688	1056	1707	851	706	819	2244	1421	2438	658	1240	1107	3424	459
ENSG00000233985	0	0	0	4	0	0	0	0	0	3	0	0	0	1	0	28	0	7	0	0	0	146	2	54	0	30	2	35	2	0	0	0	0	0	0	0	0	20	0
ENSG00000232175	0	0	0	0	0	0	0	0	0	3	0	0	0	0	0	0	0	0	0	0	0	0	0	5	0	0	0	0	0	0	0	0	0	0	0	0	0	0	58
ENSG00000287423	0	0	0	0	0	0	0	0	0	0	0	0	0	0	0	0	0	0	0	0	0	0	0	0	0	0	0	0	0	0	0	0	0	0	0	0	0	0	0
ENSG00000286774	0	0	0	0	0	0	0	0	0	0	0	0	0	0	0	0	0	0	0	0	0	0	0	0	0	0	0	0	0	0	0	0	0	0	0	0	0	0	39
ENSG00000236719	0	0	0	0	0	0	0	1662	0	0	0	0	2	0	0	13	0	2	0	0	0	0	0	2	0	0	0	32	0	0	0	0	0	0	0	0	0	0	0
ENSG00000136636	4872	6043	2497	4594	3071	4414	3540	8539	2857	3157	3861	4788	2610	10989	5299	11465	4496	3881	3579	3836	4590	5940	5223	8114	4174	2971	4420	6065	2924	4978	4529	8734	4915	7552	3012	9690	3248	4623	5092
ENSG00000225486	4	0	0	1	0	2	0	1	1	1	1	1	1	3	0	0	3	2	0	2	2	0	2	2	0	2	0	2	0	3	0	0	0	0	2	0	1	1	0
ENSG00000227043	0	0	0	0	0	0	0	0	0	0	0	0	0	1	0	0	0	0	0	0	0	31	0	0	0	118	0	11	0	0	0	0	0	0	0	0	0	11	0
ENSG00000163874	251	161	472	885	229	156	319	1206	609	453	529	386	947	170	1082	109	180	249	431	569	429	660	188	801	1230	130	543	389	689	879	359	105	1482	850	204	117	308	260	1299
ENSG00000285777	1	0	1	0	0	1	0	21	0	0	0	0	0	0	0	1	0	4	0	0	0	70	0	0	0	22	0	0	0	0	0	0	0	0	0	0	0	3	0
ENSG00000237249	0	1	0	2	0	3	0	0	0	0	0	1	0	0	0	0	1	0	0	0	0	14	0	0	3	1	1	0	0	0	18	0	0	0	0	26	0	1	0
ENSG00000286109	0	0	0	0	0	0	0	0	0	0	0	0	2	0	0	1	0	0	0	0	0	0	0	0	0	0	0	0	0	0	0	0	0	0	0	0	0	0	0
ENSG00000213068	0	0	0	0	0	0	0	0	0	0	0	0	0	0	0	0	0	0	0	0	0	0	0	0	0	0	0	0	0	0	0	0	0	0	0	0	0	0	0
ENSG00000054392	0	16	15	16	120	41	2	10	9	0	9	88	3	14	7	15	34	16	0	16	3	8	0	7	0	1	6	5	0	23	7	8	2	14	5	54	3	21	2
ENSG00000227994	0	0	0	0	0	0	0	0	0	0	0	0	0	0	0	0	0	0	0	0	0	0	0	0	0	0	0	0	0	0	0	0	0	0	0	0	0	0	0
ENSG00000286552	0	0	0	0	0	0	0	0	0	0	0	0	0	0	0	4	0	0	0	0	0	0	0	0	0	0	0	0	0	0	0	0	0	0	0	0	0	0	0
ENSG00000122223	186	54	116	157	246	34	261	194	292	322	588	30	122	34	480	5	166	64	149	102	322	48	242	16	114	40	163	18	181	16	358	36	393	36	209	15	162	10	42
ENSG00000235869	0	0	0	0	0	0	0	0	0	0	0	0	0	0	0	0	0	0	0	0	0	16	0	0	0	0	0	0	0	0	0	0	0	0	0	0	0	0	0
ENSG00000188739	15	22	17	20	1	15	10	39	7	23	10	24	9	7	23	42	11	20	19	18	37	81	22	27	19	21	9	14	19	22	18	45	45	16	12	75	21	45	68
ENSG00000286666	0	0	0	0	0	0	0	0	0	0	0	0	0	0	0	0	0	0	0	0	0	0	0	0	0	0	0	0	0	0	0	8	0	0	0	0	0	0	0
ENSG00000135750	165	612	231	324	215	433	588	587	503	495	660	595	400	588	586	1896	151	545	291	410	356	550	283	402	312	105	435	111	540	62	330	1539	696	842	257	305	237	393	143
ENSG00000273198	0	0	2	0	0	0	0	6	2	0	0	12	0	0	0	2	0	0	0	0	0	0	2	0	0	0	0	0	0	2	0	8	10	0	0	0	0	0	0
ENSG00000203730	0	2	4	1	98	12	0	8	0	0	0	0	3	0	0	2	0	6	0	0	0	0	0	28	0	0	0	14	0	4	0	0	0	0	0	0	4	0	0
ENSG00000225719	0	0	0	0	0	0	0	0	0	0	0	0	0	0	0	0	0	0	0	0	0	0	0	0	0	0	0	0	0	0	0	0	0	0	0	0	0	0	0
ENSG00000273483	0	0	1	9	0	2	0	8	4	9	8	0	2	10	0	0	4	0	1	26	0	31	10	8	0	0	2	4	0	0	20	8	0	0	0	0	4	1	9
ENSG00000287987	0	0	0	0	0	0	0	0	0	0	0	0	0	0	0	0	0	0	0	0	0	0	0	0	0	0	0	0	0	0	0	0	0	0	0	0	0	0	0
ENSG00000203729	0	0	0	0	0	0	0	0	0	0	0	0	0	0	2	0	0	0	0	0	0	0	0	2	0	0	0	0	0	0	0	0	0	0	0	0	0	0	0
ENSG00000232809	0	0	0	0	0	0	0	4	0	0	0	0	0	0	0	0	0	0	0	0	0	0	0	0	0	0	0	0	0	0	0	0	0	0	0	0	0	0	0
ENSG00000284623	0	0	4	0	0	0	0	0	0	0	0	0	0	0	2	0	0	0	4	0	0	0	0	0	0	0	0	0	0	0	0	2	16	0	0	0	0	0	0
ENSG00000285981	0	0	0	0	0	0	0	0	0	2	0	0	0	0	0	0	0	0	0	0	0	0	0	0	0	0	0	0	0	0	0	0	0	0	0	0	0	0	0
ENSG00000261729	0	4	0	0	0	0	0	0	0	0	0	0	0	0	0	0	0	4	0	0	0	0	1	0	0	0	0	0	0	0	0	0	0	0	0	0	0	0	0
ENSG00000229228	0	0	11	1	0	0	4	4	0	0	2	0	0	0	0	0	0	0	8	0	0	0	0	0	18	4	4	0	0	0	0	0	0	0	0	0	0	0	0
ENSG00000215796	0	2	0	0	0	11	0	0	6	0	0	0	0	0	4	0	8	4	2	9	0	6	0	0	0	0	0	2	0	2	0	0	0	0	0	6	0	6	0
ENSG00000233047	0	0	0	0	0	0	0	0	0	0	0	0	0	0	0	0	0	0	0	0	0	0	0	0	0	0	0	0	0	0	0	0	0	0	0	0	0	0	0
ENSG00000143341	1061	143	582	227	1196	424	726	261	675	440	463	1767	740	150	1302	550	344	2015	486	368	1779	644	1317	1379	1197	922	665	533	239	603	568	857	1457	737	1511	562	949	333	1707
ENSG00000228309	0	0	0	0	0	0	0	0	0	0	0	0	0	0	0	0	0	0	0	0	0	0	0	0	0	0	0	0	0	0	0	0	0	0	0	0	0	0	0
ENSG00000229739	25	4	69	82	0	10	28	53	71	70	55	33	15	14	65	30	29	37	71	77	56	122	25	82	16	2	16	55	4	28	18	30	30	16	5	92	21	8	53
ENSG00000116703	14	22	5	4	0	2	2	4	3	2	0	1	2	0	14	18	0	4	20	0	34	0	6	12	2	0	0	3	0	0	14	3	0	0	3	13	0	0	0
ENSG00000273874	0	2	0	0	0	2	0	9	0	0	0	0	0	0	3	1	0	0	0	5	0	0	0	0	0	0	0	0	0	2	0	0	0	0	0	0	0	0	0
ENSG00000278757	0	0	0	0	0	0	0	0	0	0	0	0	0	0	0	0	0	0	0	0	0	0	0	0	0	0	0	0	0	0	0	0	0	0	0	0	0	0	0
ENSG00000264341	0	0	0	0	0	0	0	0	0	0	0	0	0	0	0	0	0	0	0	0	0	0	0	0	0	0	0	0	0	0	0	0	0	0	0	0	0	0	0
ENSG00000264101	0	0	0	0	0	0	0	0	0	0	0	0	0	0	0	0	0	0	2	0	0	0	0	0	0	0	0	0	0	0	0	0	0	0	0	0	0	0	0
ENSG00000252404	0	0	0	0	0	0	0	0	0	0	0	0	0	0	0	0	0	0	0	0	0	0	0	0	0	0	0	0	0	0	0	0	0	0	0	0	0	0	0
ENSG00000243267	0	0	9	0	0	0	2	0	15	10	1	0	1	0	2	8	0	0	6	11	0	26	0	0	0	0	4	0	2	0	0	0	0	0	0	0	0	1	0
ENSG00000239149	0	5	1	2	0	7	0	4	2	2	4	0	2	3	7	1	0	2	16	10	0	0	2	11	9	0	1	8	0	1	17	9	0	0	2	31	0	6	0
ENSG00000252151	0	0	0	0	0	0	0	0	0	0	0	0	0	0	0	0	0	0	0	0	0	0	0	0	0	0	0	0	0	0	0	0	0	0	0	0	0	0	0
ENSG00000252969	0	0	0	0	0	0	0	0	0	0	0	0	0	0	0	0	0	0	0	0	0	0	0	0	0	0	0	0	0	0	0	0	0	0	0	0	0	0	0
ENSG00000252417	0	0	0	0	0	0	0	0	0	0	0	0	0	0	0	0	0	0	0	0	0	0	0	0	0	0	0	0	0	0	0	0	0	0	0	0	0	0	0
ENSG00000252956	0	0	0	0	0	2	0	0	0	0	0	0	0	0	0	0	0	0	0	0	0	25	0	2	6	0	0	0	0	1	16	0	0	0	0	0	0	4	0
ENSG00000265606	0	0	0	0	0	0	0	0	0	0	0	0	0	0	0	0	0	0	0	0	0	0	0	0	0	0	0	0	0	0	0	0	0	0	0	0	0	0	0
ENSG00000284357	0	0	0	0	0	0	0	0	0	0	0	0	0	0	0	0	0	0	0	0	0	0	0	0	0	0	0	0	0	0	0	0	0	0	0	0	0	0	0
ENSG00000207237	0	0	0	0	0	0	0	0	2	0	0	0	0	0	0	0	0	0	0	0	0	0	0	0	3	0	0	0	0	0	0	0	0	0	0	0	0	0	0
ENSG00000222784	0	0	0	0	0	0	0	0	0	0	0	0	0	0	0	0	0	0	0	0	0	0	0	0	0	0	0	0	0	0	0	0	0	0	0	0	0	0	0
ENSG00000266210	0	0	0	0	0	0	0	0	0	0	0	0	0	0	0	0	0	0	0	0	0	0	0	0	0	0	0	0	0	0	0	0	0	0	0	0	0	0	0
ENSG00000265961	0	0	0	0	0	0	0	0	0	0	0	0	0	0	0	0	0	0	0	0	0	0	0	0	0	0	0	0	0	0	0	0	0	0	0	0	0	0	0
ENSG00000251866	0	0	0	0	0	0	0	0	0	2	0	0	0	0	0	0	0	0	0	0	0	0	0	0	0	0	0	0	0	0	0	0	0	9	3	0	0	0	0
ENSG00000252691	0	0	0	0	0	0	0	0	0	0	0	0	0	0	0	0	0	0	0	0	0	0	0	0	0	0	0	0	0	0	0	0	0	0	0	0	0	0	0
ENSG00000253005	0	0	0	0	0	0	0	0	0	0	0	0	0	0	0	0	0	0	0	0	0	0	0	0	0	0	0	0	0	0	0	0	0	0	0	0	0	0	0
ENSG00000238316	0	0	0	0	0	0	0	0	0	0	0	0	0	0	0	0	0	0	0	0	0	0	0	0	0	0	0	0	0	0	0	0	0	0	0	0	0	0	0
ENSG00000207941	0	0	0	0	0	0	0	0	0	0	0	0	0	0	0	0	0	0	0	0	0	0	0	0	0	0	0	0	0	0	0	0	0	0	0	0	0	0	0
ENSG00000264773	0	0	0	2	15	0	5	7	2	3	7	2	1	0	6	0	0	0	4	0	0	0	10	2	27	0	2	6	1	3	0	0	0	0	1	0	1	0	0
ENSG00000252448	6	3	9	12	0	4	8	6	20	13	0	0	0	0	16	0	1	4	18	9	0	0	6	3	0	0	0	4	0	1	18	0	18	0	0	0	5	2	0
ENSG00000200421	0	0	0	0	0	0	0	0	0	0	0	0	0	0	0	0	0	0	0	0	0	0	0	0	0	0	0	0	0	0	0	0	0	0	0	0	0	0	0
ENSG00000222282	0	0	6	0	0	0	0	1	10	6	1	4	0	0	6	0	0	0	3	0	4	0	0	1	6	0	0	0	0	0	15	0	0	0	0	0	6	0	0
ENSG00000199963	0	0	0	0	0	0	0	0	0	2	0	0	0	0	0	0	0	0	0	0	0	0	0	0	0	0	0	0	0	0	0	0	0	0	0	0	0	0	0
ENSG00000264698	0	0	0	0	0	0	0	0	0	0	0	0	0	0	0	0	0	0	0	0	0	0	0	0	0	0	0	0	0	0	0	0	0	0	0	0	0	0	0
ENSG00000207328	0	0	0	0	0	0	0	0	0	0	0	0	0	0	0	0	0	0	0	0	0	0	0	0	0	0	0	0	0	0	0	0	0	0	0	0	0	0	0
ENSG00000207466	0	0	0	0	0	0	0	0	0	0	0	0	0	0	0	0	0	0	0	0	0	0	0	0	0	0	0	0	0	0	0	0	0	0	0	0	0	0	0
ENSG00000252368	0	0	0	0	0	0	0	0	0	0	0	0	0	0	0	0	0	0	0	0	0	0	0	0	0	0	0	0	0	0	0	0	0	0	0	0	0	0	0
ENSG00000206779	0	0	0	0	0	0	4	0	0	0	0	0	0	0	3	0	0	0	0	0	0	0	0	0	0	0	0	0	0	0	0	0	0	0	0	0	0	0	0
ENSG00000265596	0	0	0	0	0	0	0	0	0	0	0	0	0	0	0	0	0	0	0	0	0	0	0	0	0	0	0	0	0	0	0	0	0	0	0	0	0	0	0
ENSG00000212541	0	0	13	1	0	0	0	9	0	6	0	0	3	0	4	11	4	0	3	0	0	0	0	1	5	0	0	3	1	0	0	2	2	0	1	1	0	1	14
ENSG00000200796	0	0	0	0	0	0	0	0	0	0	0	0	0	0	0	0	0	0	0	0	0	0	0	0	0	0	0	0	0	0	0	0	0	0	0	0	0	0	0
ENSG00000252190	0	0	0	0	0	0	0	0	0	0	0	0	0	0	0	0	0	0	0	0	0	0	0	0	0	0	0	0	0	0	0	0	0	0	0	0	0	0	0
ENSG00000264613	0	0	0	0	0	0	0	0	0	0	0	0	0	0	0	0	0	0	0	0	0	0	0	0	0	0	0	0	0	0	0	0	0	0	0	0	0	0	0
ENSG00000199240	3	0	42	0	0	5	7	0	33	49	0	0	2	0	34	2	9	0	23	5	14	0	17	8	0	1	2	2	0	0	8	4	0	0	0	0	8	4	0
ENSG00000277168	0	0	0	0	0	0	0	0	0	0	0	0	0	0	0	0	0	0	0	0	0	0	0	0	0	0	0	0	0	0	0	0	0	0	0	0	0	0	0
ENSG00000283724	0	0	0	0	0	0	0	0	0	0	0	0	0	0	0	0	0	0	0	0	0	0	0	0	0	0	0	0	0	0	0	0	0	0	0	0	0	0	0
ENSG00000284410	0	0	0	0	0	0	0	0	0	0	0	0	0	0	0	0	0	0	0	0	0	0	0	0	0	0	0	0	0	0	0	0	0	0	0	0	0	0	0
ENSG00000252018	0	0	0	0	0	0	0	0	0	0	0	0	0	0	0	0	0	0	0	0	0	0	0	0	0	0	0	0	0	0	0	0	2	0	0	0	0	0	0
ENSG00000206627	2	4	7	1	0	0	0	4	4	1	1	0	0	6	5	0	0	0	21	0	0	0	0	1	0	0	0	0	0	0	0	0	0	0	0	0	3	0	0
ENSG00000283414	0	0	0	0	0	0	0	0	0	0	0	0	0	0	0	0	0	0	0	0	0	0	0	0	0	0	0	0	0	0	0	0	0	0	0	0	0	0	0
ENSG00000207508	0	0	0	0	0	0	0	0	0	1	0	0	0	0	0	0	0	0	10	0	0	0	0	0	0	0	0	0	0	0	0	0	0	0	1	0	0	0	0
ENSG00000200171	0	0	0	0	0	0	0	0	0	0	0	0	0	0	0	0	0	0	0	0	0	0	0	0	0	0	0	0	0	0	0	0	0	0	0	0	0	0	0
ENSG00000207194	0	0	0	0	0	0	0	0	0	0	0	0	0	0	0	0	0	0	0	0	0	0	0	0	0	2	0	0	0	0	0	0	0	0	0	0	0	0	0
ENSG00000283477	0	0	0	0	0	0	0	0	0	0	0	0	0	0	0	0	0	0	0	0	0	0	0	0	0	0	0	0	0	0	0	0	0	0	0	0	0	0	0
ENSG00000264834	5	1	4	0	0	19	0	0	2	0	2	0	0	0	4	0	2	1	0	0	0	0	0	16	4	5	0	0	8	11	0	0	0	0	0	0	2	0	0
ENSG00000263675	2	7	6	9	0	8	7	7	10	4	2	22	1	3	31	13	0	6	0	13	0	0	12	36	20	1	11	1	0	8	0	8	17	0	1	0	13	3	0
ENSG00000266188	0	0	1	0	0	0	0	0	0	0	0	0	0	0	0	0	0	0	0	0	0	0	0	0	0	0	0	1	0	1	0	0	0	0	0	0	0	0	0
ENSG00000206981	0	0	0	1	0	1	0	0	0	0	0	0	0	0	0	0	0	0	0	0	0	0	0	0	0	0	0	0	0	0	0	0	0	0	0	0	0	0	0
ENSG00000200174	0	0	0	0	0	0	0	0	0	0	0	0	0	0	0	0	0	0	0	0	0	0	0	0	0	0	0	0	0	0	0	0	0	0	0	0	0	0	0
ENSG00000265815	0	8	0	0	0	0	1	1	0	0	0	0	0	0	0	0	0	0	0	0	0	0	0	2	0	0	0	0	0	0	0	0	0	0	0	0	0	0	0
ENSG00000238653	0	0	0	0	0	0	0	0	0	0	0	0	0	0	0	0	0	0	0	0	0	0	0	0	0	0	0	0	0	0	0	0	0	0	0	0	0	0	0
ENSG00000212624	0	0	0	2	0	0	0	0	0	0	0	0	0	2	0	0	2	0	0	0	0	0	0	0	0	0	0	4	0	0	0	0	0	0	0	0	0	0	0
ENSG00000200575	0	0	0	0	0	0	0	0	0	0	0	0	0	0	0	0	0	0	0	0	0	0	4	0	0	0	0	0	0	0	0	0	0	0	0	0	0	0	0
ENSG00000212360	2	0	0	0	0	0	0	0	0	0	0	0	0	0	0	0	0	0	0	0	0	0	0	0	0	0	0	0	0	0	0	0	0	0	0	0	0	0	0
ENSG00000242860	0	0	0	0	0	0	2	4	0	0	0	0	4	0	0	0	6	0	0	0	0	2	0	0	0	0	0	0	0	0	0	0	0	0	1	10	0	0	0
ENSG00000263908	0	0	0	0	0	0	0	0	0	0	0	0	0	0	0	0	0	0	0	0	0	0	0	0	0	0	0	0	0	0	0	0	0	0	0	0	0	0	0
ENSG00000283690	0	0	0	0	0	0	0	0	0	0	0	0	0	0	0	0	0	0	0	0	0	0	0	0	0	0	0	0	0	0	0	0	0	0	0	0	0	0	0
ENSG00000199921	0	0	0	0	0	0	0	0	0	0	0	0	0	0	0	0	0	0	0	0	0	0	0	0	0	0	0	0	0	0	0	0	0	0	0	0	0	0	0
ENSG00000251825	0	0	0	0	0	0	0	0	0	0	0	0	0	0	0	0	0	0	0	0	0	0	0	0	0	0	0	0	0	0	0	0	0	0	0	0	0	0	0
ENSG00000201153	0	0	0	0	0	0	0	0	0	0	0	0	0	0	0	0	0	0	0	0	0	0	0	0	0	0	0	0	0	0	0	0	0	0	0	0	0	0	0
ENSG00000222624	0	0	0	0	0	0	0	0	0	0	0	0	0	0	0	0	0	0	0	0	0	0	0	0	0	0	0	0	0	0	0	0	0	0	0	0	0	0	0
ENSG00000223152	0	0	0	0	0	0	0	0	0	0	0	0	0	0	0	0	0	0	0	0	0	0	0	0	0	0	0	0	0	0	0	0	0	0	0	0	0	0	0
ENSG00000212308	0	0	0	0	0	0	0	0	0	0	0	0	0	0	0	0	0	0	0	0	0	0	0	0	0	0	0	0	0	0	0	0	0	0	0	0	0	0	0
ENSG00000279049	0	0	0	0	0	0	0	0	0	0	0	0	0	0	0	0	0	0	0	0	0	0	0	0	0	0	0	0	0	0	0	0	0	0	0	0	0	0	0
ENSG00000276081	0	0	0	0	0	0	0	0	0	0	0	0	0	0	0	0	0	0	0	0	0	0	0	0	0	0	0	0	0	0	0	0	0	0	0	0	0	0	0
ENSG00000239640	0	0	0	0	0	0	0	0	0	0	0	0	0	0	0	0	0	0	0	0	0	0	0	0	0	0	0	0	0	0	0	0	0	0	0	0	0	0	0
ENSG00000252338	0	0	0	0	0	0	0	0	0	0	0	0	0	0	0	0	0	0	0	0	0	0	0	0	0	0	0	0	0	0	0	0	0	0	0	0	0	0	0
ENSG00000251785	0	0	0	0	0	0	0	0	0	0	0	0	0	0	0	0	0	0	0	0	8	0	2	0	0	0	0	0	0	0	0	0	0	0	0	0	0	0	0
ENSG00000239319	0	0	0	0	0	0	0	0	0	0	0	0	0	0	0	0	0	0	0	0	0	0	0	0	0	0	0	0	0	0	0	0	0	0	0	0	0	0	0
ENSG00000222849	0	0	0	0	0	0	0	0	0	0	0	0	0	0	0	0	0	0	0	0	0	0	0	0	0	0	0	0	0	0	0	0	0	0	0	0	0	0	0
ENSG00000283749	0	0	0	0	0	0	0	0	0	0	0	0	0	0	0	0	0	0	0	0	0	0	0	0	0	0	0	0	0	0	0	0	0	0	0	0	0	0	0
ENSG00000251767	0	0	0	0	0	0	0	0	0	0	0	0	0	0	0	0	0	0	0	0	0	0	0	0	0	0	0	0	0	0	0	0	0	0	0	0	0	0	0
ENSG00000243437	0	0	0	0	0	0	0	0	0	2	6	0	0	0	1	2	0	0	0	0	0	0	0	0	0	0	0	0	0	0	0	0	0	0	0	10	3	0	0
ENSG00000202263	0	0	0	0	0	0	0	0	0	0	0	0	0	0	0	2	0	1	0	0	0	0	0	2	0	0	0	0	0	0	0	0	0	0	0	0	0	0	0
ENSG00000199318	0	0	0	0	0	0	0	3	0	0	0	0	0	0	0	0	0	0	0	0	0	0	0	0	0	0	0	0	0	0	0	10	0	0	0	0	0	0	0
ENSG00000199666	0	0	0	0	0	0	0	0	0	0	0	0	0	0	0	0	0	0	0	0	0	0	0	0	0	0	0	0	0	0	0	0	0	0	0	0	0	0	0
ENSG00000200601	0	0	0	0	0	0	0	0	0	0	0	0	0	0	0	0	0	0	0	0	0	0	0	0	0	0	0	0	0	0	0	0	0	0	0	0	0	0	0
ENSG00000242482	0	0	0	0	0	0	0	0	0	0	0	0	0	0	0	0	1	0	0	0	0	0	0	0	0	0	0	0	0	0	0	0	0	0	0	0	0	0	0
ENSG00000212366	0	0	0	0	0	0	0	0	0	0	0	0	0	0	0	0	0	0	0	0	0	0	0	0	0	0	0	0	0	0	0	0	0	0	0	0	0	0	0
ENSG00000201620	0	0	0	0	0	0	0	0	0	0	0	0	0	0	0	0	0	0	0	0	0	0	0	0	0	0	0	0	0	0	0	0	0	0	0	0	0	0	0
ENSG00000206817	0	0	0	0	0	0	0	1	0	0	0	0	0	0	0	0	0	0	0	0	0	0	0	0	0	0	0	0	0	0	0	0	0	0	0	0	0	0	0
ENSG00000284247	0	0	0	0	0	0	0	0	0	0	0	0	0	0	0	0	0	0	0	0	0	0	0	0	0	0	0	0	0	0	0	0	0	0	0	0	0	0	0
ENSG00000200839	0	0	0	0	0	0	0	0	0	0	0	0	0	0	0	2	0	0	0	0	0	0	0	0	1	0	0	0	0	0	0	0	0	0	0	0	0	0	0
ENSG00000264963	0	0	0	0	0	0	0	0	0	0	0	0	0	0	0	0	0	0	0	0	0	0	0	0	0	0	0	0	0	0	0	0	0	0	0	0	0	0	0
ENSG00000264271	0	0	0	0	0	0	0	3	0	0	0	0	0	0	0	0	1	0	0	0	0	0	0	0	0	0	1	0	0	0	0	0	0	0	0	0	0	1	0
ENSG00000239504	0	0	0	0	0	0	0	0	0	0	0	0	0	0	0	2	0	0	0	0	0	0	0	0	0	0	0	0	0	0	0	0	0	0	0	27	0	0	0
ENSG00000284202	0	0	0	0	0	0	0	0	0	0	0	0	0	0	0	0	0	0	0	0	0	0	0	0	0	0	0	0	0	0	0	0	0	0	0	0	0	0	0
ENSG00000251720	0	0	0	0	0	1	0	0	0	6	0	0	0	3	1	1	0	0	0	0	8	0	0	2	0	0	0	0	0	1	0	0	0	0	0	9	2	0	0
ENSG00000274321	0	0	0	0	0	0	0	0	0	0	0	0	0	0	0	0	0	0	0	0	0	0	0	0	0	0	0	0	0	0	0	0	0	0	0	0	0	0	0
ENSG00000198974	0	1	0	0	0	0	0	0	0	0	0	0	0	0	0	0	0	0	0	0	0	0	0	0	0	0	0	0	0	0	0	0	0	0	0	0	0	0	0
ENSG00000212248	0	0	0	1	0	0	0	0	0	0	0	0	0	0	4	0	0	0	0	0	0	0	0	2	0	0	0	0	0	0	0	0	0	0	0	0	0	0	0
ENSG00000207962	0	0	0	0	0	0	0	0	0	0	0	0	0	0	0	0	0	0	0	0	0	0	0	1	0	0	0	1	0	0	0	0	0	0	0	0	0	0	0
ENSG00000276884	0	0	0	0	0	0	0	0	0	0	0	0	0	0	0	0	0	0	0	0	0	0	0	0	0	0	0	0	0	0	0	0	0	0	0	0	0	0	0
ENSG00000207234	3	3	4	8	0	0	0	4	4	16	16	1	1	1	2	4	0	5	4	0	0	26	4	5	6	3	2	0	0	0	4	0	0	0	0	12	4	0	0
ENSG00000202259	2	0	0	0	0	1	0	0	0	4	0	0	1	0	0	5	0	1	0	0	0	0	0	0	0	0	0	0	0	0	0	0	0	0	1	0	0	0	0
ENSG00000212459	0	0	0	0	0	0	0	0	0	0	0	0	1	0	0	0	0	0	0	0	0	0	0	0	0	0	0	0	0	0	0	0	0	0	0	0	0	0	0
ENSG00000278287	0	0	0	0	0	0	0	0	0	0	0	0	0	0	0	0	0	0	0	0	0	0	0	0	0	0	0	0	0	0	0	0	0	0	0	0	0	0	0
ENSG00000277565	0	0	0	0	0	0	0	0	0	0	0	0	0	0	0	0	0	0	0	0	0	0	0	0	0	0	0	0	0	0	0	0	0	0	0	0	0	0	0
ENSG00000263526	0	0	0	4	0	0	0	0	0	0	0	0	0	0	0	0	0	0	0	0	0	14	0	0	0	0	0	0	0	0	0	0	0	0	0	0	0	0	0
ENSG00000211575	0	0	0	0	0	3	0	0	0	2	0	0	0	8	0	2	0	0	0	0	0	0	0	0	0	0	0	0	0	0	0	0	0	0	0	0	0	1	0
ENSG00000275823	0	0	0	0	0	0	0	0	0	0	0	0	0	0	0	0	0	0	0	0	0	0	0	0	0	0	0	0	0	0	0	0	0	0	0	0	0	0	0
ENSG00000277689	0	0	0	0	0	0	0	0	0	0	0	0	0	0	0	0	0	0	0	0	0	0	0	0	0	0	0	0	0	0	0	0	0	0	0	0	0	0	0
ENSG00000274199	0	0	0	0	0	0	0	0	0	0	0	0	0	0	0	0	0	0	0	0	0	0	0	0	0	0	0	0	0	0	0	0	0	0	0	0	0	0	0
ENSG00000202254	0	0	0	0	0	0	0	0	0	0	0	0	0	0	0	0	0	0	0	0	0	0	0	0	0	0	0	0	0	0	0	0	0	0	0	0	0	0	0
ENSG00000244256	25	5	42	36	6	9	5	7	27	64	16	5	11	6	60	27	12	6	116	16	15	0	14	21	36	7	18	10	13	2	0	4	48	0	1	20	17	8	15
ENSG00000201491	0	0	0	0	0	0	0	0	0	0	0	0	0	0	0	0	0	0	0	0	0	0	0	0	0	0	0	0	0	0	0	0	0	0	0	0	0	0	0
ENSG00000199831	0	0	0	0	0	0	0	0	0	0	0	0	0	0	0	0	0	0	0	0	0	0	0	0	0	0	0	0	0	0	0	0	0	0	0	0	0	0	0
ENSG00000275455	0	0	0	0	0	0	0	0	0	0	0	0	0	0	0	0	0	0	0	0	0	0	0	0	0	0	0	0	0	0	0	0	0	0	0	0	0	0	0
ENSG00000252162	0	0	0	0	0	0	0	0	0	0	0	0	0	0	0	0	0	0	0	0	0	0	0	0	0	0	0	0	0	0	0	0	0	0	0	0	0	0	0
ENSG00000272051	0	0	0	0	0	0	0	0	0	0	0	0	0	0	4	0	0	0	0	0	0	0	0	0	0	0	0	0	0	0	0	0	0	0	0	0	0	0	0
ENSG00000283899	2	0	0	1	0	0	0	0	0	0	0	0	0	0	0	0	0	0	0	0	0	0	0	0	0	0	0	0	0	0	0	0	0	0	0	0	0	0	0
ENSG00000200800	0	0	0	0	0	0	0	0	0	0	0	0	0	0	0	0	0	0	0	0	0	0	0	0	0	0	0	0	0	0	0	0	0	0	0	0	0	0	0
ENSG00000207502	0	0	0	0	0	0	0	0	0	0	0	0	0	0	0	0	0	0	0	0	0	0	0	0	0	0	0	0	0	0	0	0	0	0	0	0	0	0	0
ENSG00000252530	0	0	0	0	0	0	0	0	0	0	0	0	0	0	0	0	0	0	0	0	0	0	0	0	0	0	0	0	0	0	0	0	0	0	0	0	0	0	0
ENSG00000200536	0	0	0	0	0	0	0	0	0	0	0	0	0	0	0	0	0	0	0	0	0	0	0	0	0	0	0	0	0	0	0	0	0	0	0	0	0	0	0
ENSG00000211543	0	0	0	0	0	0	0	0	0	0	0	0	0	0	0	0	0	0	0	0	0	0	0	0	0	0	0	0	0	0	0	0	0	0	0	0	0	0	0
ENSG00000252797	6	0	2	5	0	0	0	6	0	0	0	0	0	0	7	4	2	0	2	0	0	0	0	2	0	0	0	0	0	0	0	0	0	0	0	0	0	0	0
ENSG00000212266	0	0	0	0	0	0	0	0	0	0	0	0	0	0	0	0	0	0	0	0	0	0	0	0	0	0	0	0	0	0	0	0	0	0	0	0	0	0	0
ENSG00000222209	0	0	0	0	0	0	0	0	0	0	0	0	0	0	0	0	0	0	0	0	0	0	0	0	0	0	0	0	0	0	0	0	0	0	0	0	0	0	0
ENSG00000277141	0	0	0	0	0	0	0	0	0	0	0	0	0	0	0	0	0	0	0	0	0	0	0	0	0	0	0	0	0	0	0	0	0	0	0	0	0	0	0
ENSG00000215930	0	0	0	0	0	0	0	0	0	0	0	0	0	0	0	0	0	0	0	0	0	0	0	0	0	0	0	0	0	0	0	0	0	0	0	0	0	0	0
ENSG00000238761	0	0	0	0	0	0	0	0	0	0	0	0	0	0	0	0	0	0	0	0	0	0	0	0	0	0	0	0	0	0	0	0	0	0	0	0	0	0	0
ENSG00000201114	0	1	0	2	0	0	0	0	0	0	0	0	0	0	0	0	0	0	0	0	0	0	0	0	0	0	0	0	0	0	0	0	0	0	0	0	0	0	0
ENSG00000206679	0	1	3	10	0	4	0	0	5	8	6	5	0	0	9	0	0	0	5	0	0	0	19	21	2	4	0	4	0	1	0	0	0	0	0	0	14	0	0
ENSG00000264419	0	2	0	3	0	2	0	0	0	0	0	0	0	0	0	0	0	0	0	0	0	0	0	0	0	1	0	9	0	0	0	18	0	0	3	18	0	2	0
ENSG00000222069	0	0	2	4	0	7	0	0	3	0	0	0	0	0	0	2	0	0	0	0	0	0	4	6	0	0	0	0	0	0	0	0	0	0	0	0	0	0	0
ENSG00000199879	0	0	0	0	0	1	0	2	0	0	0	0	0	0	0	0	0	0	0	0	0	0	0	10	0	0	0	17	0	0	0	0	0	0	0	0	0	2	0
ENSG00000252005	0	0	0	0	0	0	0	0	0	0	0	0	0	0	0	0	0	0	0	0	0	0	0	0	0	0	0	0	0	0	0	0	0	0	0	0	0	0	0
ENSG00000252510	0	0	4	0	0	0	0	0	0	0	0	0	2	0	0	0	0	0	0	0	0	0	0	0	0	0	0	0	0	0	0	0	0	0	0	0	0	0	0
ENSG00000252830	0	0	0	0	0	0	0	0	0	0	0	0	0	0	0	0	0	0	0	0	0	0	0	0	0	0	0	0	0	0	0	0	0	0	0	0	0	0	0
ENSG00000239984	0	0	0	0	0	0	0	0	0	0	0	0	0	0	0	0	0	0	0	0	0	0	0	0	0	0	0	0	0	0	0	0	0	0	0	0	0	0	0
ENSG00000283296	0	0	0	1	0	0	0	0	0	0	0	0	0	0	0	0	0	0	0	0	0	0	0	0	0	0	0	1	0	0	0	10	0	0	0	0	0	0	0
ENSG00000252717	0	0	0	0	0	0	0	0	0	0	0	0	0	0	0	0	0	0	0	0	0	0	0	0	0	0	0	0	0	0	0	0	0	0	0	0	0	0	0
ENSG00000194297	6	1	8	0	0	33	6	0	1	11	6	0	5	3	8	9	8	6	5	0	0	0	16	20	4	4	6	3	8	4	16	2	0	0	0	0	5	2	38
ENSG00000277313	0	0	0	0	0	0	0	0	0	0	0	0	0	0	0	0	0	0	0	0	0	0	0	0	0	0	0	0	0	0	0	0	0	0	0	0	0	0	0
ENSG00000207341	0	0	0	0	0	0	0	0	1	0	0	0	0	0	0	0	0	0	0	0	0	0	0	0	0	0	0	0	0	0	0	0	0	0	0	0	0	0	0
ENSG00000207472	0	0	0	0	0	0	0	0	0	0	0	0	0	0	0	0	0	0	0	0	0	0	0	0	0	0	0	0	0	0	0	0	0	0	0	0	0	0	0
ENSG00000206880	0	0	0	0	0	0	0	0	0	0	0	0	0	0	0	0	0	0	0	1	0	0	0	0	0	0	0	0	0	0	0	0	0	0	0	24	0	0	0
ENSG00000252552	0	0	0	2	0	8	0	0	0	2	0	0	0	0	0	1	0	0	0	0	0	15	0	0	0	4	0	0	0	0	0	0	0	0	0	0	0	0	0
ENSG00000199849	0	0	0	0	0	0	0	0	0	0	0	0	0	0	0	0	0	0	0	0	0	0	0	0	0	0	0	0	0	0	0	0	0	0	0	0	0	0	0
ENSG00000252407	0	0	0	0	0	0	0	0	0	0	0	0	0	0	0	0	0	0	0	0	0	0	0	0	0	0	0	0	0	0	0	0	0	0	0	0	0	0	0
ENSG00000212538	0	0	0	0	0	0	0	0	0	0	0	0	0	0	0	0	0	0	0	0	0	0	0	0	0	0	0	0	0	0	0	0	0	0	0	0	0	0	0
ENSG00000251813	0	0	0	0	0	0	0	0	0	0	0	0	0	0	0	0	0	0	0	0	0	0	0	0	0	0	0	0	0	0	0	0	0	0	0	0	0	0	0
ENSG00000207108	0	0	0	0	0	0	0	0	0	0	0	0	0	0	0	0	0	0	0	0	0	0	0	0	0	0	0	0	0	0	0	0	0	0	0	0	0	0	0
ENSG00000201312	0	0	0	0	0	0	0	0	0	0	0	0	0	0	0	0	0	0	0	0	0	0	0	0	0	0	0	0	0	0	0	0	0	0	0	0	0	0	0
ENSG00000202491	0	0	0	0	0	0	0	0	0	0	0	0	0	0	0	0	0	0	0	0	0	0	0	0	0	0	0	0	0	0	0	0	0	0	0	0	0	0	0
ENSG00000201596	0	0	0	0	0	0	0	0	0	0	0	0	0	0	0	0	0	0	0	0	0	0	0	0	0	0	0	0	0	0	0	0	0	0	0	0	0	0	0
ENSG00000276839	0	0	0	0	0	0	0	0	0	0	0	0	0	0	0	0	0	0	0	0	0	0	0	0	0	0	0	0	0	0	0	0	0	0	0	0	0	0	0
ENSG00000207974	0	0	0	0	0	0	0	0	0	0	0	0	0	0	0	0	0	0	0	0	0	0	0	0	0	0	0	0	0	0	0	0	0	0	0	0	0	0	0
ENSG00000273629	1	0	0	0	0	0	0	0	0	0	0	0	0	0	0	0	1	0	0	0	0	0	1	0	0	0	0	0	0	0	0	0	0	0	0	0	0	0	0
ENSG00000201493	0	0	0	0	0	0	0	0	0	0	0	0	0	0	0	0	0	0	0	0	0	0	0	0	0	0	0	0	0	0	0	0	0	0	0	0	0	0	0
ENSG00000215952	0	0	0	0	0	0	0	0	0	0	0	0	0	0	0	0	0	0	0	0	0	0	0	0	0	0	0	0	0	0	0	0	0	0	0	0	0	0	0
ENSG00000200139	0	0	0	0	0	0	0	0	0	0	0	0	0	0	0	0	0	0	0	0	0	0	0	0	0	0	0	0	0	0	0	0	0	0	0	0	0	0	0
ENSG00000283575	0	0	0	0	0	0	0	0	0	0	0	0	0	0	0	0	0	0	0	0	0	0	0	0	0	0	0	0	0	0	0	0	0	0	0	0	0	0	0
ENSG00000238765	0	0	0	0	0	0	0	0	0	0	0	0	0	3	0	0	0	0	0	0	0	0	0	2	0	0	0	0	0	2	0	0	0	0	0	0	0	0	0
ENSG00000206659	0	0	2	2	0	0	0	0	0	0	0	0	0	0	0	2	0	4	0	0	0	0	2	0	0	0	0	0	0	0	0	0	0	0	0	0	0	0	0
ENSG00000253025	0	0	0	0	0	0	0	0	0	0	0	0	0	0	0	0	0	0	0	0	0	0	0	0	0	0	0	0	0	0	0	0	0	0	0	0	0	0	0
ENSG00000201544	4	4	5	7	244	5	0	5	18	4	1	7	4	6	11	29	1	10	14	4	0	1	10	11	3	4	12	13	3	2	28	6	9	0	0	34	2	0	0
ENSG00000202498	0	1	0	0	0	0	0	0	0	0	0	0	0	0	0	2	0	0	0	0	0	0	0	0	0	0	0	0	0	0	0	0	0	0	0	0	0	0	0
ENSG00000221545	0	0	0	0	0	0	0	0	0	0	0	1	0	0	0	0	0	0	0	0	0	0	0	2	0	0	0	0	0	0	0	0	0	0	0	0	0	0	0
ENSG00000252906	0	2	0	0	0	0	0	0	4	1	2	4	0	0	0	6	0	0	0	0	0	0	0	0	5	0	0	0	0	2	0	0	0	0	0	0	0	0	0
ENSG00000206692	0	0	0	0	0	0	0	0	0	0	0	0	0	0	0	0	0	0	0	0	0	0	0	0	0	0	0	0	0	0	0	0	0	0	0	0	0	0	0
ENSG00000202329	0	0	0	0	0	0	0	0	0	0	0	0	0	0	0	0	0	0	0	0	0	0	0	0	0	0	0	0	0	0	0	0	0	0	0	0	0	0	0
ENSG00000242794	0	0	0	0	0	0	0	0	0	0	0	0	0	0	0	0	0	0	0	0	0	0	0	0	0	0	0	0	0	0	0	0	0	0	0	0	0	0	0
ENSG00000212144	0	0	0	2	0	0	0	0	0	0	0	0	0	0	0	0	0	0	0	0	0	0	0	0	0	0	0	0	0	0	0	0	0	0	0	0	0	0	0
ENSG00000283340	0	0	0	0	0	0	0	0	0	0	0	0	0	0	0	0	0	0	0	0	0	0	0	0	0	0	0	0	0	0	0	0	0	0	0	0	0	0	0
ENSG00000252860	3	2	0	6	0	0	0	0	0	5	7	0	0	2	1	3	0	12	8	0	4	0	2	0	0	2	2	2	0	6	0	0	0	0	3	0	0	0	0
ENSG00000252501	0	0	0	0	0	0	0	0	0	0	0	0	0	0	0	0	0	0	0	0	0	0	0	0	0	0	0	0	0	0	0	0	0	0	0	0	0	0	0
ENSG00000263390	0	0	0	0	0	0	0	0	0	0	0	0	0	0	0	0	0	0	0	0	0	0	0	0	0	0	0	0	0	0	0	0	0	0	0	0	0	0	0
ENSG00000207181	2	0	0	4	0	3	0	8	6	3	1	2	1	0	0	17	0	0	5	0	0	0	2	2	0	4	0	1	0	3	0	8	0	0	2	0	2	6	24
ENSG00000265744	0	2	0	0	0	0	0	0	0	0	0	0	0	0	0	3	0	0	0	0	0	0	0	0	0	0	1	0	0	0	0	10	0	0	0	0	0	0	0
ENSG00000264377	0	0	0	0	0	0	0	0	0	0	0	0	0	0	0	0	0	0	0	0	0	0	0	0	0	0	0	0	0	0	0	0	0	0	0	0	0	0	0
ENSG00000207149	0	0	0	0	0	0	0	0	0	0	0	0	0	0	0	0	0	0	0	0	0	0	0	0	0	0	0	0	0	0	0	0	0	0	0	0	0	0	0
ENSG00000283936	0	0	0	0	0	0	0	0	0	0	0	0	0	0	0	0	0	0	0	0	0	0	0	0	0	0	0	0	0	0	0	0	0	0	0	0	0	0	0
ENSG00000284485	0	0	0	0	0	0	0	0	0	0	0	0	0	0	0	0	0	0	0	0	0	0	0	0	0	0	0	0	0	0	0	0	0	0	0	0	0	0	0
ENSG00000201638	0	0	0	0	0	0	0	0	0	0	0	0	0	0	0	0	0	0	0	0	0	0	0	0	0	0	0	0	0	0	0	0	0	0	0	0	0	0	0
ENSG00000275213	0	0	0	0	0	0	0	0	0	0	0	0	0	0	1	0	0	0	0	2	0	0	0	0	0	0	0	0	0	0	0	0	0	0	0	0	0	0	0
ENSG00000239494	1	4	12	17	0	5	0	17	5	7	6	17	4	4	52	10	2	15	22	2	0	0	11	9	10	2	0	0	0	4	0	6	14	26	0	0	8	0	0
ENSG00000252371	0	0	0	0	0	0	0	0	0	0	0	0	0	0	0	0	0	0	0	0	0	0	0	0	0	0	0	0	0	0	0	0	0	0	0	0	0	0	0
ENSG00000199442	0	0	0	0	0	0	0	0	0	0	0	0	0	0	0	0	0	0	0	0	0	0	0	0	0	0	0	0	0	0	0	0	0	0	0	0	0	0	0
ENSG00000200033	0	0	0	0	0	0	0	0	0	0	0	0	0	0	0	0	0	0	4	0	0	0	0	0	0	0	0	7	0	0	0	0	0	0	0	0	1	0	0
ENSG00000239690	1	0	0	0	0	0	0	0	0	0	0	0	0	0	0	0	0	0	0	0	0	0	0	0	0	0	0	0	0	0	0	0	0	0	0	0	0	2	0
ENSG00000202184	0	0	0	0	0	1	0	0	0	0	0	0	0	0	0	0	0	0	0	0	0	0	2	0	0	0	0	0	0	0	0	0	0	0	0	0	0	0	0
ENSG00000241395	0	1	0	0	0	0	0	0	2	0	0	2	2	0	0	2	0	0	1	0	0	13	0	0	0	0	0	0	0	0	0	7	0	0	0	0	0	0	0
ENSG00000200982	0	0	0	0	0	0	0	0	0	0	0	0	0	0	0	0	0	0	0	0	0	0	0	0	0	0	0	0	0	0	0	0	0	0	0	0	0	0	0
ENSG00000275207	0	0	1	9	0	0	0	0	0	0	4	0	0	0	0	3	0	0	0	0	0	0	0	2	0	0	0	0	0	0	0	0	0	0	0	0	0	0	0
ENSG00000222407	0	0	0	0	0	0	0	0	0	0	0	0	0	0	0	0	0	0	0	0	0	0	0	0	0	0	0	0	0	0	0	0	0	0	0	0	0	0	0
ENSG00000222986	0	0	0	0	0	0	0	0	0	0	0	0	1	0	0	0	0	0	0	0	0	0	0	0	0	0	0	0	0	0	0	0	0	0	0	0	0	0	0
ENSG00000265435	0	0	0	0	0	0	0	0	0	0	0	0	0	0	0	0	0	0	0	0	0	0	0	3	0	0	0	0	0	0	0	0	0	0	0	0	0	0	0
ENSG00000200495	0	0	0	0	0	0	0	0	0	0	0	0	0	0	0	0	0	0	0	0	0	0	0	0	0	0	0	0	0	0	0	0	0	0	0	0	0	0	0
ENSG00000202609	0	0	0	0	0	0	0	0	0	0	0	0	0	0	0	0	0	0	0	0	0	0	0	0	0	0	0	0	0	0	0	0	0	0	0	0	0	0	0
ENSG00000252553	0	0	0	0	0	0	0	0	0	0	0	0	0	0	0	0	0	0	0	0	0	0	0	0	0	0	0	0	0	0	0	0	0	0	0	0	0	0	0
ENSG00000222240	0	0	0	0	0	0	0	0	0	0	0	0	0	0	0	0	0	0	0	0	0	0	0	0	0	0	0	0	0	0	0	0	0	0	0	0	0	0	0
ENSG00000212187	0	0	0	0	0	0	0	0	0	0	0	0	0	0	0	3	0	0	0	0	0	0	0	0	0	0	0	0	0	4	0	0	0	0	0	0	0	0	0
ENSG00000206637	0	0	0	4	0	0	0	0	0	0	0	0	0	0	0	0	0	0	0	0	0	0	0	0	0	0	0	0	0	0	0	0	0	16	0	0	0	0	0
ENSG00000253097	0	0	0	0	0	0	0	0	0	0	0	0	0	0	0	0	0	0	0	0	0	0	1	0	0	0	0	0	0	0	0	0	0	0	0	0	0	0	0
ENSG00000200036	0	0	0	0	0	0	0	0	0	0	0	0	0	0	0	0	0	0	0	0	0	0	0	0	0	0	0	0	0	0	0	0	0	0	0	0	0	0	0
ENSG00000201421	0	0	0	0	0	0	0	0	0	0	0	0	0	0	0	0	0	0	0	0	0	0	0	0	0	0	0	0	0	0	26	0	0	0	0	0	0	0	0
ENSG00000212610	0	0	0	0	0	0	0	0	0	0	0	0	0	0	0	0	0	0	0	0	0	0	0	0	0	0	0	0	0	0	0	0	0	0	0	0	0	0	0
ENSG00000252484	0	0	0	0	0	0	0	0	0	0	0	0	0	0	0	0	0	0	0	0	0	0	0	0	0	0	0	0	0	0	0	0	0	0	0	0	0	0	0
ENSG00000201944	0	6	16	6	0	1	0	0	16	7	2	5	1	0	18	7	0	5	31	0	0	0	0	4	4	0	0	0	0	1	0	0	0	0	6	26	0	0	0
ENSG00000200327	0	0	0	0	0	0	0	0	0	0	0	0	0	0	0	0	0	0	0	0	0	0	0	0	0	0	0	0	0	0	0	0	0	0	0	0	0	0	0
ENSG00000206905	0	0	0	0	0	0	0	0	0	0	0	0	0	0	0	0	0	0	0	0	0	0	0	0	0	0	0	0	0	0	0	0	0	0	0	0	0	0	0
ENSG00000200972	0	0	0	0	0	0	0	0	0	0	0	0	0	0	0	0	0	0	0	0	0	0	0	0	0	0	0	0	0	0	0	0	0	0	0	0	0	0	0
ENSG00000243051	0	2	0	4	0	1	0	2	1	4	6	0	0	1	0	2	0	0	0	0	0	0	0	2	0	0	0	21	0	4	0	0	0	0	0	0	0	0	0
ENSG00000252011	0	0	0	0	0	0	0	0	0	0	0	0	0	0	0	0	0	0	0	0	0	0	0	0	0	0	0	0	0	0	0	0	0	0	0	0	0	0	0
ENSG00000207326	0	0	0	6	44	0	0	0	0	0	0	0	0	0	0	0	0	0	0	0	0	0	0	0	0	0	0	0	0	0	0	0	0	0	0	0	0	0	0
ENSG00000212205	0	0	0	18	158	0	4	0	0	1	0	2	0	0	3	19	0	0	3	7	0	18	0	6	6	0	3	1	0	0	0	0	20	0	2	15	0	0	0
ENSG00000274121	0	0	0	0	0	0	0	0	0	0	0	0	0	0	0	0	0	0	0	0	0	0	0	0	0	0	0	0	0	0	0	0	0	0	0	0	0	0	0
ENSG00000264358	0	0	0	0	0	0	0	4	0	0	0	0	0	0	0	5	0	0	0	0	0	0	0	0	0	0	0	0	0	2	0	0	0	0	0	0	0	0	0
ENSG00000206640	0	0	2	0	0	0	0	0	0	0	0	0	0	0	0	0	0	0	2	0	0	0	0	0	0	0	0	0	0	0	0	4	0	0	0	0	0	0	0
ENSG00000212527	0	0	0	0	0	0	0	0	0	0	0	0	0	0	0	0	0	0	0	0	0	0	0	0	0	0	0	0	0	0	0	0	0	0	0	0	0	0	0
ENSG00000252879	0	0	0	0	0	0	0	0	0	0	0	2	0	0	0	0	0	0	0	0	0	0	0	0	0	0	0	0	0	0	0	0	0	0	0	0	0	0	0
ENSG00000252612	0	0	0	0	0	1	0	0	2	2	0	0	0	0	8	1	1	4	0	0	0	0	0	0	0	0	0	6	0	0	16	7	0	0	0	0	5	0	0
ENSG00000202264	0	0	0	0	0	0	0	0	0	0	0	0	0	0	0	0	0	0	0	0	0	0	0	0	0	0	0	0	0	0	0	0	0	0	0	0	0	0	0
ENSG00000285609	0	0	0	0	0	0	0	0	0	0	0	0	0	0	0	0	0	0	0	0	0	0	0	0	0	0	0	0	0	0	0	0	0	0	0	0	0	0	0
ENSG00000206762	0	0	4	9	0	0	3	1	2	0	0	1	2	1	2	8	2	2	20	0	0	23	4	8	8	1	0	0	0	5	13	0	0	0	0	24	1	0	0
ENSG00000252084	0	0	0	0	0	0	0	0	0	0	0	0	0	0	0	0	0	0	0	0	0	0	0	0	0	0	0	0	0	0	0	0	0	0	0	0	0	0	0
ENSG00000200085	0	0	0	0	0	0	0	0	0	0	0	0	0	0	0	0	0	0	0	0	0	0	0	0	0	0	0	0	0	0	0	0	0	0	0	0	0	0	0
ENSG00000264500	2	0	6	2	0	10	0	6	3	4	3	1	0	11	7	11	2	11	1	14	0	0	0	2	0	0	7	0	4	0	0	2	12	0	0	0	8	21	0
ENSG00000202025	0	0	0	0	0	0	0	0	0	0	0	0	0	0	0	0	0	0	0	0	0	0	0	0	0	0	0	0	0	0	0	0	0	0	0	0	0	0	0
ENSG00000225545	0	0	0	0	0	0	0	0	0	0	0	0	0	0	0	0	0	0	0	0	0	0	0	0	0	0	0	0	0	0	0	0	0	0	0	0	0	0	0
ENSG00000206990	0	0	0	0	0	0	0	0	0	0	0	0	0	0	0	0	0	0	0	0	0	0	0	0	0	0	0	0	0	0	0	0	0	0	0	0	0	0	0
ENSG00000230175	0	0	4	2	0	0	0	0	4	9	0	0	2	0	4	2	0	0	6	0	0	0	0	0	0	7	0	6	0	0	0	0	0	0	2	0	0	0	0
ENSG00000225272	0	0	6	1	0	0	0	0	1	2	0	0	0	0	0	3	2	0	0	0	0	0	0	3	0	0	0	0	0	0	0	0	0	0	0	0	0	0	0
ENSG00000215838	1	10	2	0	0	0	0	2	4	8	4	2	0	4	0	4	0	0	6	0	0	0	2	0	0	0	0	11	0	0	38	0	0	0	0	0	0	0	0
ENSG00000273365	0	0	0	0	0	0	0	6	0	2	0	0	0	0	0	1	0	0	2	0	0	0	0	0	0	4	6	0	0	0	32	2	0	0	0	0	0	2	0
ENSG00000224358	0	17	18	24	0	50	2	12	0	2	0	26	2	10	6	70	10	13	6	0	0	25	6	30	0	9	1	18	0	9	0	12	8	40	0	0	0	5	0
ENSG00000230659	0	0	0	0	0	0	0	0	0	0	0	0	0	0	0	0	0	0	0	0	0	0	0	0	0	0	0	0	0	0	0	0	0	0	0	0	0	0	0
ENSG00000162545	2744	1565	1672	2944	1403	5885	1650	232	2062	2668	2359	2353	1756	2204	2166	2658	2164	3199	1802	1833	7033	6273	2500	1807	2238	2049	2850	1771	2136	3348	3309	5091	5881	12742	1698	6938	1642	4141	2969
ENSG00000090432	912	676	622	809	616	1486	1130	886	798	639	872	919	735	650	1084	698	1045	1284	483	863	690	781	920	1367	1084	559	749	638	698	828	1076	973	1154	957	342	646	789	2018	679
ENSG00000215520	0	0	0	0	0	0	0	0	0	0	0	0	0	0	0	0	0	0	0	0	0	0	0	0	0	0	0	0	0	0	0	0	0	0	0	0	0	0	0
ENSG00000183114	10	8	22	0	0	10	32	2	24	2	21	0	105	0	24	2	8	0	16	38	4	0	0	4	92	4	40	3	26	28	75	8	112	0	37	0	21	0	0
ENSG00000158825	475	69	537	10	181	418	888	97	878	918	1674	34	719	736	1474	280	517	373	1047	541	236	189	1370	504	450	227	1122	180	1014	1356	866	204	772	133	96	42	651	449	52
ENSG00000158828	1629	522	940	1223	369	1061	1279	342	1245	760	1178	1277	1319	1966	2192	642	1502	2439	797	1632	182	155	1354	1362	1161	672	1101	1175	784	1083	411	633	711	409	219	323	1473	1864	111
ENSG00000284005	0	0	0	0	0	0	0	0	0	0	0	0	0	0	0	0	0	0	0	0	0	0	0	0	0	0	0	0	0	0	0	0	0	0	0	0	0	0	0
ENSG00000117242	47	23	72	97	12	30	20	86	68	73	61	26	39	49	88	17	23	37	80	66	125	84	50	42	84	38	32	36	36	32	135	24	79	26	46	20	80	54	10
ENSG00000234473	0	0	0	0	0	4	0	0	0	0	0	0	0	0	8	2	0	0	4	0	0	0	0	0	0	0	0	0	0	0	0	0	0	0	0	0	0	0	0
ENSG00000238754	0	0	0	0	0	0	0	0	0	0	0	0	0	0	0	0	0	0	0	0	0	0	0	0	0	0	0	0	0	0	0	0	0	0	0	0	0	0	0
ENSG00000134371	1712	1315	526	1616	1666	1862	994	1989	1019	992	1412	1177	1015	1310	1339	1773	865	1765	844	1146	2570	3429	1209	1157	1919	1145	1398	1728	1604	2009	1559	3213	2511	4248	1767	2658	943	1224	1803
ENSG00000221680	0	0	0	0	0	0	0	0	0	0	0	0	0	0	0	0	0	0	0	0	0	0	0	0	0	0	0	0	0	0	0	0	0	0	0	0	0	0	0
ENSG00000162630	37	9	20	18	11	4	12	99	28	33	40	20	48	0	32	1	12	3	6	0	109	166	51	22	75	4	53	16	10	68	40	40	46	128	31	797	29	4	0
ENSG00000276735	0	0	0	1	0	0	0	2	2	2	0	2	0	0	0	3	0	0	0	0	0	0	0	0	0	0	0	0	0	2	0	0	3	0	0	0	0	0	0
ENSG00000232077	0	0	0	2	0	0	0	12	0	4	0	0	10	0	2	2	0	4	0	0	0	0	0	2	5	6	0	6	16	4	0	2	10	0	4	40	0	0	0
ENSG00000229639	0	0	0	0	0	0	0	0	0	0	0	0	0	0	0	0	0	0	0	0	0	0	0	0	2	0	0	0	0	0	0	0	0	0	0	0	0	16	0
ENSG00000287453	0	0	0	0	0	0	0	96	0	0	0	0	0	0	0	0	0	0	0	0	0	43	0	0	0	0	8	207	0	0	0	0	0	0	0	0	0	11	0
ENSG00000270615	0	0	0	0	0	0	0	0	0	0	2	0	0	0	0	0	0	0	0	0	0	0	0	0	0	0	0	0	0	0	0	0	0	0	0	0	0	0	0
ENSG00000287283	2	0	0	0	0	0	0	0	0	0	0	0	0	0	0	0	0	1	0	0	0	0	0	0	0	0	0	0	0	0	0	0	0	0	0	0	2	0	0
ENSG00000240692	0	0	0	0	0	0	0	0	0	0	0	0	0	0	0	0	0	0	0	0	0	0	0	0	0	0	0	0	0	0	0	0	0	0	0	0	0	0	0
ENSG00000229359	0	0	2	0	0	0	0	0	0	0	0	0	2	0	0	0	0	0	0	0	0	0	0	0	0	0	0	0	0	4	0	0	0	0	0	0	0	0	0
ENSG00000237919	0	0	0	0	0	0	0	0	0	0	0	0	0	0	0	0	0	0	0	0	0	0	0	0	10	0	6	2	0	0	0	0	0	0	3	0	0	0	0
ENSG00000066557	1150	388	395	705	581	1301	789	849	738	961	887	565	647	437	1175	836	780	943	871	655	1650	1010	1063	722	1053	592	921	741	868	972	1026	1951	1533	1659	1569	1387	606	1011	723
ENSG00000244389	0	0	0	0	0	0	0	0	0	4	0	0	0	0	0	0	0	0	0	0	0	0	0	0	0	0	0	0	0	0	0	0	0	0	1	0	0	0	0
ENSG00000228988	0	0	2	0	0	0	0	0	7	4	0	0	0	0	0	0	0	1	1	0	0	0	1	0	0	0	0	2	0	0	48	4	0	0	0	16	0	0	0
ENSG00000118454	693	268	386	662	221	780	512	1287	466	493	793	397	512	593	805	717	539	653	676	386	956	1052	602	503	952	248	635	481	349	586	857	910	1073	1004	557	519	451	600	689
ENSG00000226088	3	0	8	0	0	12	0	2	0	7	0	0	2	0	4	13	2	0	4	8	0	0	0	10	0	0	0	0	0	1	0	0	14	0	0	0	1	7	0
ENSG00000116761	6347	432	3154	2076	2080	1162	4385	53	2486	2028	11516	603	2469	4449	6590	634	3699	1778	14909	1307	3557	418	2644	645	6661	1601	2944	799	4877	2189	5507	5248	4479	717	3122	325	5841	1683	862
ENSG00000278636	4	0	0	0	0	0	0	0	10	0	0	0	2	0	80	0	0	0	85	0	4	0	0	0	3	1	4	0	0	0	0	0	0	0	0	0	0	0	0
ENSG00000271992	168	6	237	48	129	72	158	7	91	139	314	10	49	189	137	31	260	120	496	49	189	24	139	58	242	104	107	28	135	102	325	209	186	1	126	0	315	63	78
ENSG00000233020	0	0	0	0	0	2	0	0	0	0	0	0	0	0	0	0	0	0	0	0	0	0	0	0	0	0	0	0	0	0	0	0	0	1	0	0	0	0	0
ENSG00000237033	0	0	0	0	0	0	0	0	0	0	0	0	0	0	0	0	0	0	0	0	0	0	0	0	0	0	0	0	0	0	0	0	0	0	0	0	0	0	0
ENSG00000226208	0	0	0	0	0	0	0	0	0	0	0	0	0	0	0	0	0	0	0	0	0	0	0	0	0	0	0	0	0	0	0	0	0	0	0	0	0	0	0
ENSG00000007968	0	0	0	0	0	0	0	0	0	0	0	0	0	0	0	0	0	0	0	0	0	0	0	0	0	0	0	0	0	0	0	0	0	0	0	0	0	0	0
ENSG00000235052	0	0	0	0	0	0	0	0	0	0	0	0	0	0	0	0	0	0	0	0	0	0	0	0	0	0	0	0	0	0	0	0	0	0	0	0	0	0	0
ENSG00000117318	5	4	2	0	28	0	1	3	0	0	0	0	0	0	4	0	2	0	0	0	5	0	0	0	5	0	0	3	0	12	3	0	6	4	0	0	0	0	0
ENSG00000285802	0	0	0	0	0	0	0	8	2	0	0	0	0	0	0	0	0	0	0	5	0	0	0	0	0	0	0	0	0	0	0	0	0	0	0	0	0	0	0
ENSG00000229239	0	0	0	0	0	0	0	0	0	0	0	0	0	0	0	0	0	0	0	0	0	0	0	0	0	0	0	0	0	0	0	0	0	0	0	0	0	0	0
ENSG00000142676	13696	7360	8352	15029	2114	20830	9709	12797	10607	9784	19143	9468	10053	7551	14203	5147	10117	9710	10655	8385	5493	8996	16682	14579	13783	5647	11762	12319	15382	14878	9072	3750	13629	8294	6100	3759	8862	12233	5751
ENSG00000057757	1341	670	844	946	461	1383	1094	1468	1380	1252	1410	1127	991	894	1248	530	897	1326	1031	1214	823	978	1513	1263	1191	583	1315	1149	1587	1755	997	942	1145	834	421	547	978	1397	1249
ENSG00000011009	1262	916	1365	1457	257	1760	1817	1677	1364	1039	1814	1764	1178	1531	1778	834	1312	2442	1016	2971	677	1334	1250	2194	1121	838	1008	1898	1380	1694	1230	947	1237	1057	280	1096	1181	3402	2147
ENSG00000117308	1543	1067	1491	1855	376	1877	1612	679	1384	1592	2611	3121	1292	1168	3198	2226	1841	3062	1701	2319	733	1787	1705	2003	884	833	1574	1634	914	1674	1674	1338	1389	1345	369	2794	1095	3331	1243
ENSG00000273844	0	0	0	0	0	0	0	0	0	0	0	0	0	0	0	0	0	0	0	0	0	0	0	0	0	0	0	0	0	0	0	0	0	0	0	0	0	0	0
ENSG00000235748	0	4	0	0	0	3	0	4	0	2	0	1	0	4	2	12	0	0	0	0	0	0	0	1	0	0	0	2	0	4	0	0	0	0	0	0	0	0	0
ENSG00000237861	0	0	3	0	0	2	0	2	0	0	0	0	0	0	2	0	0	2	0	8	0	0	0	0	0	6	0	0	0	0	0	0	0	0	0	0	0	0	8
ENSG00000221879	0	0	0	0	0	0	0	0	0	0	0	0	0	0	0	0	0	0	0	0	0	0	0	0	0	0	0	0	0	0	0	0	0	0	0	0	0	0	0
ENSG00000230260	0	0	0	0	0	0	0	0	0	0	0	0	0	0	0	0	0	0	0	0	0	0	0	0	0	0	0	0	0	0	0	0	0	0	0	0	0	0	0
ENSG00000199241	0	0	0	0	0	0	0	0	0	0	0	0	0	0	0	0	0	0	0	0	0	0	0	0	0	0	0	0	0	0	0	0	0	0	0	0	0	0	0
ENSG00000226919	1	0	0	0	0	0	0	0	0	0	0	0	0	0	1	0	0	0	0	0	0	0	0	2	0	0	0	0	0	0	0	0	0	0	2	0	0	0	0
ENSG00000223963	0	0	0	0	0	0	0	0	0	0	0	0	0	0	0	0	0	0	0	0	0	0	0	0	0	0	0	0	0	0	0	0	0	0	0	0	0	0	0
ENSG00000215802	0	0	0	0	0	0	0	0	0	0	0	0	0	0	0	0	0	0	0	0	0	0	0	0	0	0	0	0	0	0	0	0	0	0	0	0	0	0	0
ENSG00000233615	0	0	0	0	0	0	0	0	0	0	0	0	0	0	0	0	0	0	0	0	0	0	0	0	0	0	0	0	0	0	0	0	0	0	0	0	0	0	0
ENSG00000238085	0	0	0	0	0	0	0	0	0	0	0	0	0	0	0	0	0	0	0	0	0	0	0	1	0	0	0	0	0	1	0	0	0	0	0	0	0	0	0
ENSG00000265831	0	0	0	0	0	0	0	0	0	0	0	0	0	0	0	0	0	0	0	0	0	0	0	0	0	0	0	0	0	0	0	0	0	0	0	0	0	0	0
ENSG00000224348	0	0	0	0	0	0	0	0	0	0	0	0	0	0	0	0	0	0	0	0	0	0	0	0	0	0	0	0	0	0	0	0	0	0	0	0	0	0	0
ENSG00000286496	0	0	0	2	0	0	0	0	0	0	0	0	0	0	0	0	0	0	0	0	0	0	0	0	0	0	0	0	0	0	0	6	0	0	0	0	0	0	0
ENSG00000287516	0	0	0	0	0	0	0	2	0	0	0	0	0	0	4	0	0	0	4	0	0	0	2	0	0	0	0	0	0	0	0	0	0	0	0	0	1	0	0
ENSG00000287738	2	0	8	3	0	0	0	0	3	0	0	0	0	2	2	3	4	0	0	0	0	0	0	0	0	0	4	2	0	0	0	0	4	0	0	0	6	0	0
ENSG00000132703	40733	19030	14802	21886	12092	14830	42671	78	45086	35595	66023	19110	17221	1840	66695	7303	25871	10636	19182	12146	19364	6645	47852	11451	31741	10190	66536	14182	70391	34579	10445	6801	37215	20028	12161	216	33531	26661	10819
ENSG00000276632	0	0	0	0	0	0	0	0	0	0	0	0	0	0	0	0	0	0	0	0	0	0	0	0	0	0	0	0	0	0	0	0	0	0	0	0	0	0	0
ENSG00000223603	0	0	2	0	0	16	0	0	6	21	6	0	0	0	0	0	1	0	0	0	0	52	0	0	0	0	6	11	2	0	0	0	0	0	0	0	0	31	0
ENSG00000132693	4030	673	8240	820	142575	10891	50984	156	52969	33354	32961	1026	3695	17460	31297	27	2986	602	2234	12347	22133	110186	42805	2112	16952	1633	32117	37247	146628	103704	2889	4060	25108	24985	10489	90	12130	80869	213
ENSG00000235226	0	0	0	0	0	0	0	0	0	0	0	0	0	0	6	0	0	0	0	0	0	0	0	0	0	0	0	0	0	0	0	0	0	0	0	0	0	0	0
ENSG00000158716	904	1581	791	1791	204	928	1309	1691	1440	1326	1668	2471	756	4221	1730	2158	956	2956	868	2559	574	1035	1095	2232	687	766	1370	4838	1845	3053	990	1792	1210	995	202	288	1520	4281	1175
ENSG00000181036	66	26	97	115	0	18	67	184	75	102	248	14	70	28	146	18	42	22	77	31	99	0	119	55	77	12	41	18	27	10	314	42	117	17	48	0	69	17	13
ENSG00000158714	13	24	28	158	19	57	66	444	17	4	83	92	56	23	28	20	19	90	9	36	80	92	56	144	49	20	18	214	52	131	38	26	28	37	14	4	59	151	0
ENSG00000212161	0	0	0	0	0	0	0	0	0	0	0	0	0	0	0	0	0	0	0	0	0	0	0	0	0	0	0	0	0	0	0	0	0	0	0	0	0	0	0
ENSG00000243284	0	0	0	0	0	0	0	0	0	0	0	0	0	0	0	0	0	0	0	0	0	0	0	0	0	0	0	0	0	0	0	0	0	0	0	0	0	0	0
ENSG00000272668	25	29	75	66	0	23	2	58	6	26	4	4	16	0	43	12	18	12	65	26	5	18	20	0	70	4	8	28	0	8	0	0	12	0	0	0	22	14	0
ENSG00000213085	9	0	4	4	60	1	3	30	2	4	6	0	6	1	18	0	1	6	0	10	0	0	14	8	12	0	8	15	0	8	0	8	16	0	11	9	0	4	0
ENSG00000266458	0	0	0	0	0	0	0	0	0	0	0	0	0	0	0	0	0	3	0	0	0	0	0	0	0	0	0	0	0	0	0	0	0	0	0	0	0	0	0
ENSG00000287040	2	0	0	0	0	0	0	0	0	0	0	0	0	0	7	0	0	0	0	0	0	0	0	0	0	0	0	0	0	0	20	0	0	0	0	0	0	0	0
ENSG00000279430	0	0	0	0	0	0	0	13	0	0	0	0	0	0	16	0	0	0	0	0	0	0	0	0	0	0	2	0	0	0	0	2	0	0	0	0	0	0	0
ENSG00000162723	7	2	4	23	0	3	22	10	138	77	18	35	0	0	4	15	10	25	4	30	0	46	2	6	10	4	2	5	21	14	25	10	21	0	2	0	4	26	10
ENSG00000273933	0	0	0	10	0	0	0	4	38	17	0	1	0	0	9	2	0	2	4	5	0	0	0	0	0	2	0	0	0	0	0	0	0	0	0	0	0	2	0
ENSG00000256029	2	3	0	0	0	0	0	0	0	0	0	0	1	2	0	0	1	0	1	0	0	0	2	2	1	0	2	7	0	2	0	0	0	0	3	0	2	4	0
ENSG00000188004	0	0	0	2	0	0	0	0	0	0	0	0	0	0	0	0	0	0	0	0	0	0	0	0	0	0	4	0	0	0	0	0	0	0	0	0	0	0	0
ENSG00000266580	0	0	0	0	0	0	0	0	0	0	0	0	0	0	0	0	0	0	0	0	0	0	0	0	0	0	0	0	0	0	0	0	0	0	0	0	0	0	0
ENSG00000254545	0	0	0	0	0	0	0	0	0	0	0	0	0	1	0	0	0	0	0	0	0	0	0	0	0	0	0	0	0	0	0	0	0	0	0	0	0	0	0
ENSG00000203620	2	1	1	1	0	4	1	1	3	0	2	0	6	0	4	5	0	0	4	0	0	0	4	4	3	0	0	2	3	0	0	0	0	0	0	0	1	5	0
ENSG00000269967	4	0	13	21	108	0	4	2	10	23	3	2	6	0	13	2	2	10	24	10	0	0	4	1	20	1	3	3	7	3	0	0	16	0	15	0	0	4	24
ENSG00000228634	0	0	3	15	0	0	2	3	23	10	9	9	1	0	17	3	0	0	16	2	0	9	2	11	2	7	4	0	14	0	0	2	0	0	1	0	4	1	0
ENSG00000284702	0	0	0	0	0	0	0	2	0	0	0	0	0	0	0	0	0	0	0	0	0	0	0	0	0	0	0	0	0	0	0	0	0	0	0	0	0	0	0
ENSG00000221040	0	0	0	0	0	0	0	0	0	0	0	0	0	5	0	0	0	0	0	0	0	0	0	0	0	0	0	3	0	0	0	0	0	0	0	0	0	0	0
ENSG00000287217	2	2	0	2	0	0	0	0	0	0	0	0	4	0	0	25	4	7	0	5	0	0	4	6	0	5	0	20	0	0	0	4	0	0	0	38	0	0	28
ENSG00000163399	1852	2999	1606	6767	1767	7679	2024	8669	1134	1136	1704	2633	3578	5824	4235	12069	2730	2484	895	4975	2114	17601	2735	5926	6588	2156	2079	8350	4432	2226	1446	2135	2653	4255	2014	3543	2413	6374	1120
ENSG00000212385	0	0	0	0	0	0	0	0	0	0	0	0	0	0	0	0	0	0	0	0	0	0	0	0	0	0	0	0	0	0	0	0	0	0	0	0	0	0	0
ENSG00000233154	0	5	0	3	0	59	5	8	2	0	0	0	8	0	4	18	0	4	0	10	22	14	12	31	12	10	2	44	0	0	0	17	0	0	0	0	0	4	0
ENSG00000230381	0	0	0	0	0	0	0	0	0	0	0	0	0	0	0	0	0	0	0	0	0	0	0	0	0	0	0	0	0	0	0	0	0	0	0	0	0	0	0
ENSG00000200547	0	0	0	0	0	0	0	0	0	0	0	0	0	0	0	0	0	0	0	0	0	0	0	0	0	0	0	0	0	0	0	0	0	0	0	0	0	0	0
ENSG00000224950	67	10	28	39	0	29	36	91	30	49	14	11	17	7	72	57	46	14	24	21	6	95	35	21	21	2	18	16	19	30	0	25	30	0	3	78	31	8	0
ENSG00000286276	0	0	0	16	0	2	0	9	8	10	0	0	0	10	0	0	0	0	2	14	0	0	2	2	6	0	4	6	2	0	0	0	0	48	2	0	0	0	0
ENSG00000177888	1569	1061	395	1196	1093	969	340	1818	753	843	1012	1401	625	871	754	1524	566	1030	623	738	1409	6662	985	939	1413	604	733	1176	610	867	1191	2081	1180	3000	1025	1581	603	1232	1045
ENSG00000243364	72	117	59	253	0	139	64	327	148	127	105	141	35	324	94	359	73	178	52	159	41	254	79	139	110	70	75	220	85	133	21	103	66	174	5	108	78	291	97
ENSG00000251246	0	0	0	0	0	0	0	0	0	0	0	0	0	0	0	0	0	0	0	0	0	0	0	0	0	0	0	0	0	0	0	0	0	0	0	0	0	0	0
ENSG00000143590	6	104	8	106	0	52	17	33	10	9	32	31	0	113	23	121	10	0	5	46	12	6	20	20	0	21	43	128	14	47	4	19	10	26	7	0	25	89	38
ENSG00000202027	0	0	0	0	0	0	0	0	0	0	0	0	0	0	0	6	0	0	0	0	0	0	0	0	0	0	0	0	0	0	0	0	0	0	0	0	0	0	0
ENSG00000169242	3914	8602	5963	9437	3406	5873	3675	2317	9249	7433	8891	6711	1830	8143	12516	16512	3292	3680	7740	7925	3137	5804	5745	4204	5433	3839	13066	9190	7698	14049	6575	3508	11973	8355	892	1514	4023	5308	10448
ENSG00000169241	778	2217	716	1212	193	839	965	1557	990	925	1376	3507	616	3901	769	3250	779	836	808	1832	710	1945	852	2215	927	1849	949	4753	1313	2485	775	1975	1370	3605	276	1743	857	7099	791
ENSG00000223452	0	0	0	0	0	0	0	0	0	0	0	0	0	0	0	0	0	0	0	0	0	0	0	0	0	0	0	0	0	0	0	0	0	0	0	0	0	0	0
ENSG00000163463	18	68	133	246	0	61	39	187	90	114	21	30	25	74	30	382	34	32	88	55	16	56	34	211	76	43	22	105	26	66	195	111	151	74	7	38	54	48	185
ENSG00000273088	0	0	0	0	0	0	0	0	0	0	0	0	0	0	0	0	0	0	0	0	0	0	0	0	0	0	0	0	0	0	0	0	0	0	0	0	0	0	0
ENSG00000284586	0	0	0	0	0	0	0	0	0	0	0	0	0	0	0	0	0	0	0	0	0	0	0	0	0	0	0	0	0	0	0	0	0	0	0	0	0	0	0
ENSG00000169231	140	324	453	431	6	82	129	344	212	264	132	133	143	208	398	376	106	189	329	371	101	115	113	321	273	96	93	172	69	259	314	327	186	426	29	98	190	180	437
ENSG00000236263	0	0	0	0	0	0	0	0	0	0	0	0	0	0	0	0	0	0	0	0	0	0	0	0	0	0	0	0	0	0	0	0	0	0	0	0	0	0	0
ENSG00000236675	0	9	0	0	0	59	2	7	3	0	51	91	0	2	1	0	0	1	1	34	1	4	4	8	6	19	0	1	2	2	0	53	0	1	0	48	2	196	3
ENSG00000177628	38	33	74	68	0	14	8	4	22	7	33	11	39	10	40	24	38	127	17	69	25	226	4	57	180	29	143	34	46	83	54	146	33	11	0	71	5	27	53
ENSG00000116521	2	0	6	1	0	2	0	0	1	0	0	2	2	4	0	4	2	26	0	11	0	0	0	12	0	0	0	0	2	0	0	3	0	0	0	12	0	0	0
ENSG00000176444	2	6	6	4	1	2	2	3	2	2	5	2	0	4	2	17	66	0	4	2	0	1	0	14	2	0	18	0	2	0	2	0	10	8	1	0	0	0	18
ENSG00000143630	0	0	2	0	0	0	0	0	0	0	0	10	0	0	0	6	0	2	2	0	1	0	0	4	0	0	0	0	0	0	0	0	0	0	0	0	0	0	2
ENSG00000143627	6	35	4	2	0	4	9	0	6	0	2	10	13	0	7	12	8	13	4	9	3	0	0	5	11	3	4	0	0	0	0	2	0	4	0	0	4	20	1
ENSG00000253074	0	0	0	0	0	0	0	0	0	0	0	0	0	0	0	0	0	0	0	0	0	0	0	0	0	0	0	0	0	0	0	0	0	0	0	0	0	0	0
ENSG00000252116	0	0	0	0	0	0	0	0	0	0	0	0	0	0	0	0	0	0	0	0	0	0	0	0	0	0	0	0	0	0	0	0	0	0	0	0	0	0	0
ENSG00000228523	0	0	0	0	0	0	0	0	0	0	0	0	0	0	0	0	0	0	0	0	0	0	0	0	0	0	0	0	0	0	0	0	0	0	0	0	0	0	0
ENSG00000223263	4	0	0	9	0	0	0	12	19	13	0	1	2	0	4	5	1	2	10	10	0	0	0	5	14	0	2	10	3	0	0	8	6	0	2	0	1	0	0
ENSG00000207504	0	0	0	4	0	0	0	0	0	0	0	0	0	0	6	0	0	0	0	0	0	0	0	0	0	0	0	0	0	0	0	0	0	0	0	0	2	0	0
ENSG00000238139	0	0	0	0	0	0	0	0	0	0	0	0	0	0	0	0	0	4	1	0	0	0	0	0	0	0	0	0	0	0	0	0	0	0	0	0	0	0	0
ENSG00000197721	12	0	19	6	0	0	6	7	13	7	9	1	14	7	14	3	13	1	25	0	6	0	19	0	8	0	31	3	17	0	22	0	12	0	15	0	39	2	0
ENSG00000244703	0	0	0	0	0	0	0	0	0	0	0	0	0	0	0	0	0	0	0	0	0	1	0	0	0	0	0	0	0	0	0	0	0	0	2	0	0	0	0
ENSG00000226289	0	0	0	0	0	0	0	0	0	0	0	0	0	0	0	0	0	0	0	0	0	0	0	0	0	0	0	0	4	0	0	0	0	0	0	0	0	0	0
ENSG00000285239	0	0	0	2	0	0	0	0	0	0	0	0	0	0	4	0	4	0	11	0	0	0	7	0	0	0	0	0	0	0	0	0	0	0	0	0	0	0	0
ENSG00000234219	10	0	0	0	0	2	0	0	6	6	2	8	1	2	2	8	0	0	5	0	0	0	0	3	0	1	8	0	0	0	0	16	0	0	5	0	2	0	0
ENSG00000174059	192	1634	365	1590	114	788	152	668	110	139	450	1036	591	978	248	1497	289	2241	116	487	468	559	600	1869	1595	372	495	1403	48	1720	840	2566	656	2526	461	553	268	999	398
ENSG00000285719	0	0	2	13	0	0	2	2	0	4	4	2	0	0	0	0	2	14	0	0	0	4	2	0	0	0	0	0	0	7	0	8	0	0	0	0	0	0	0
ENSG00000284237	8	21	8	22	0	9	2	23	2	16	10	6	2	12	22	22	10	14	4	14	16	0	0	8	3	0	9	8	0	6	20	15	0	36	0	26	14	16	0
ENSG00000158731	63	38	210	400	20	81	28	0	48	143	4	46	18	0	423	18	234	209	124	37	151	36	191	9	39	22	157	182	34	26	348	42	210	62	25	0	92	84	229
ENSG00000201746	4	1	0	5	0	1	0	0	0	6	0	0	0	0	6	2	0	0	5	0	0	0	0	2	0	0	0	0	0	0	26	0	0	0	0	0	0	0	0
ENSG00000264881	0	0	0	0	0	0	0	0	5	0	0	0	0	0	0	0	0	0	0	0	0	0	0	0	0	0	0	3	0	0	0	0	0	0	0	0	0	0	0
ENSG00000199562	0	0	0	4	14	12	0	0	11	3	0	0	4	0	3	2	0	0	4	0	0	0	0	0	2	2	0	0	3	2	0	0	0	20	0	3	3	0	0
ENSG00000264501	0	0	0	0	0	0	0	0	0	0	0	0	0	0	0	0	0	0	0	0	0	0	0	0	0	0	0	0	0	0	0	0	0	0	0	0	0	0	0
ENSG00000284735	10	2	32	35	0	8	0	13	15	41	0	1	13	3	45	16	14	17	7	0	0	0	2	21	7	1	2	5	0	10	22	4	0	0	1	84	6	14	0
ENSG00000284642	26	12	26	38	0	32	5	46	16	37	11	8	2	2	61	12	6	6	31	24	0	27	5	29	4	0	2	12	0	2	34	23	19	44	0	26	7	14	0
ENSG00000142657	2884	870	1423	3864	455	3719	2405	4018	1887	1826	2916	2449	2037	3564	2819	891	1685	2835	1047	2077	966	6906	2409	3547	2216	840	1788	4144	2260	2966	2047	615	1670	2379	814	2738	1028	6456	925
ENSG00000271989	0	0	0	0	0	2	0	0	0	0	0	0	0	0	0	0	0	0	0	0	0	0	0	0	0	0	0	0	0	0	0	0	0	0	0	0	0	0	0
ENSG00000251503	0	0	1	3	0	5	0	0	3	1	0	0	0	0	5	0	0	0	2	0	8	0	0	0	0	0	0	3	0	0	0	1	0	0	0	0	2	1	0
ENSG00000175279	18	0	29	48	0	18	38	69	7	26	37	24	11	35	19	33	15	33	31	28	41	78	11	39	5	9	16	44	14	26	22	22	50	174	9	26	3	55	4
ENSG00000160049	787	452	795	1091	204	2246	864	1235	789	827	879	1187	592	845	1280	863	736	991	730	874	949	1533	886	2005	1154	518	705	1425	379	760	933	1204	881	868	423	806	983	2505	538
ENSG00000203469	0	0	0	0	0	0	0	0	0	0	0	0	0	0	0	0	0	0	0	0	0	0	0	0	0	0	0	0	0	0	0	0	0	0	0	0	0	0	0
ENSG00000236035	2	6	4	4	1	1	0	1	0	0	2	0	4	0	2	5	0	4	4	0	0	0	2	2	0	0	0	0	4	0	0	0	0	1	3	0	0	0	0
ENSG00000221643	0	2	6	15	8	0	0	5	0	0	0	3	0	0	8	1	0	0	3	0	0	0	0	2	2	2	0	0	2	4	0	0	0	0	3	0	7	0	0
ENSG00000122188	62	68	182	276	0	58	64	268	51	51	105	93	88	81	138	30	28	46	42	31	148	28	122	49	144	6	40	27	71	10	260	15	200	62	62	17	23	10	0
ENSG00000288644	0	0	0	0	0	0	0	0	0	0	0	0	0	0	0	0	0	0	0	0	0	0	0	0	0	0	0	0	0	0	0	0	0	0	0	0	0	0	0
ENSG00000227417	4	0	6	0	0	2	0	0	4	2	0	0	4	0	3	2	0	0	0	0	0	0	0	0	0	0	0	0	6	0	6	8	0	0	0	24	0	0	0
ENSG00000223505	7	0	8	8	0	4	6	19	19	22	5	1	1	0	18	8	0	6	5	14	10	18	2	12	25	0	3	12	2	1	15	18	0	20	15	2	0	0	0
ENSG00000182004	596	1462	416	1586	346	1091	641	1369	616	477	714	753	509	1020	757	1762	657	952	487	716	641	1478	605	1230	780	609	486	1301	786	1346	414	1790	648	1299	388	983	441	1502	323
ENSG00000236430	0	0	0	4	0	0	0	0	0	0	0	0	0	0	2	5	0	0	0	0	0	0	0	4	0	0	0	0	0	2	0	0	0	0	0	0	1	0	0
ENSG00000130768	28	1	31	23	0	21	20	24	9	18	9	16	14	72	36	7	11	0	12	56	0	215	36	20	64	3	18	5	26	162	0	4	3	97	21	130	43	98	0
ENSG00000227050	0	0	0	4	0	0	0	0	0	2	0	0	0	0	0	2	0	0	0	14	0	14	0	0	0	0	0	0	0	2	0	0	0	0	0	0	0	0	0
ENSG00000238231	0	0	3	12	0	3	0	3	5	4	12	0	0	0	10	0	2	4	14	4	0	0	0	1	10	4	0	10	0	1	0	4	0	0	0	0	0	1	0
ENSG00000240750	0	0	0	4	0	2	0	0	0	4	0	0	0	0	0	8	0	0	0	0	0	0	0	0	0	0	0	0	0	0	0	0	0	0	0	0	0	0	0
ENSG00000158156	413	518	446	758	217	703	480	460	414	363	634	335	231	427	691	386	463	396	348	786	389	62	434	573	418	209	381	334	314	470	440	691	555	652	103	246	460	840	206
ENSG00000182118	165	46	99	311	210	86	249	256	233	210	285	314	114	32	300	60	177	347	114	134	315	164	295	263	248	110	325	275	282	110	241	126	300	424	167	26	229	506	18
ENSG00000283799	0	0	0	0	0	0	0	0	0	0	0	0	0	0	0	0	0	0	0	0	0	0	0	0	0	0	0	0	0	0	0	0	0	0	0	0	0	0	0
ENSG00000227934	8	10	0	4	0	4	1	7	1	11	7	12	9	9	7	11	1	3	9	13	7	0	0	5	8	7	14	5	15	3	14	0	13	50	1	5	1	6	3
ENSG00000229595	0	0	0	0	0	0	0	0	0	0	0	0	0	0	0	0	0	0	0	0	0	0	0	0	0	0	0	0	0	0	0	0	0	0	0	0	0	0	0
ENSG00000143633	408	585	452	967	189	390	321	781	446	602	227	517	210	398	467	830	330	678	489	409	451	567	277	466	352	266	219	427	215	187	553	427	458	660	199	610	222	724	676
ENSG00000281912	50	24	18	30	0	47	32	15	24	8	22	21	11	9	20	43	17	27	27	6	0	0	12	74	20	2	4	42	15	44	24	2	4	0	0	0	20	43	20
ENSG00000288208	0	0	0	0	0	0	0	0	0	0	0	0	0	0	0	0	0	0	0	0	0	0	0	0	0	0	0	0	0	0	0	0	0	0	0	0	0	0	0
ENSG00000132773	128	83	134	273	20	208	151	240	150	147	221	124	143	105	342	240	124	267	168	133	96	169	176	306	189	90	116	250	60	270	147	117	301	202	57	105	125	479	161
ENSG00000070759	201	91	207	114	150	229	218	131	260	221	228	70	183	158	461	175	240	154	287	138	231	32	272	276	117	60	168	208	112	183	248	115	361	125	95	99	258	110	40
ENSG00000236872	0	0	2	0	0	0	0	2	0	2	0	0	0	0	0	0	0	0	0	0	0	0	10	0	0	0	0	0	0	0	0	0	0	0	0	34	0	0	0
ENSG00000280670	12	24	32	97	0	65	19	72	97	67	28	92	1	163	30	103	14	24	21	24	16	10	0	224	8	91	8	186	38	99	0	2	4	79	10	62	32	143	68
ENSG00000132763	1405	491	680	688	855	356	775	244	1915	1658	756	572	623	779	1579	649	850	1090	1050	931	608	372	1051	1439	998	688	1061	550	911	1010	729	1039	659	999	225	790	851	1106	503
ENSG00000221953	4	50	6	52	0	59	20	42	10	16	12	35	20	33	7	30	19	2	16	59	2	0	13	18	19	13	8	26	4	8	40	349	0	30	1	0	4	53	0
ENSG00000226164	0	0	0	0	0	0	0	0	0	0	0	0	0	0	0	0	0	0	0	0	0	0	0	0	0	0	0	0	0	0	0	0	0	0	0	0	0	0	0
ENSG00000224014	0	0	0	3	0	0	0	0	2	0	0	2	0	6	7	2	2	0	0	0	0	0	0	0	12	2	0	2	0	0	0	50	9	0	0	0	0	0	13
ENSG00000215795	4	0	4	5	0	0	0	1	0	2	0	2	0	8	0	0	0	8	2	6	0	0	0	2	22	7	0	0	0	2	0	25	6	2	0	0	2	0	0
ENSG00000259865	84	83	132	325	273	95	66	605	178	261	132	192	63	84	149	239	75	121	145	219	372	342	161	213	357	76	97	197	99	56	464	284	332	437	52	390	91	135	691
ENSG00000283881	0	0	0	0	0	0	0	0	0	0	0	0	0	0	0	0	0	0	0	0	0	0	0	0	0	0	0	0	0	0	0	0	0	0	0	0	0	0	0
ENSG00000252516	2	2	11	22	0	1	0	12	10	14	3	0	1	0	10	24	0	1	8	3	0	0	10	3	5	1	7	12	2	6	0	16	0	0	5	0	2	0	0
ENSG00000232347	0	0	0	2	0	0	0	0	0	0	0	0	0	0	0	0	0	0	0	0	0	0	4	0	0	0	0	0	0	0	0	0	0	0	0	0	0	0	0
ENSG00000214144	0	0	0	0	0	0	0	0	0	0	0	0	0	0	0	1	0	0	0	0	0	0	0	0	0	0	0	0	0	0	0	0	0	0	0	0	0	0	0
ENSG00000235818	0	0	0	0	0	0	0	0	0	0	0	0	0	0	0	0	0	0	0	0	0	0	0	0	0	0	0	0	0	0	0	0	0	0	0	0	0	0	0
ENSG00000202079	1	6	4	0	0	0	0	0	0	0	0	0	0	3	4	2	2	0	0	0	3	0	0	5	0	0	0	0	0	0	0	2	0	0	0	0	2	0	0
ENSG00000286216	2	2	2	4	0	0	0	0	2	3	0	0	0	1	2	2	0	0	0	0	0	0	2	2	2	2	0	1	0	2	24	0	0	0	1	0	0	0	0
ENSG00000169224	6	1	0	0	0	0	6	12	2	7	4	0	6	0	10	2	2	8	0	0	18	2	2	0	12	2	1	10	0	24	14	11	50	0	57	0	8	0	0
ENSG00000236817	0	0	0	0	0	0	0	0	0	0	0	0	0	0	0	0	0	0	0	0	0	0	0	0	0	0	0	0	0	0	0	0	0	0	0	0	0	0	0
ENSG00000177489	0	0	0	0	0	0	0	0	0	0	0	0	0	0	0	0	0	0	0	0	0	0	0	0	0	0	0	0	0	0	0	0	0	0	0	0	0	0	0
ENSG00000177476	0	0	0	0	0	0	0	0	0	0	0	0	0	0	0	0	0	0	0	0	0	0	0	0	0	0	0	0	0	0	0	0	0	0	0	0	0	0	0
ENSG00000283369	0	0	0	0	0	0	0	0	0	0	0	0	0	0	0	0	0	0	0	0	0	0	0	0	0	0	0	0	0	0	0	0	0	0	0	0	0	0	0
ENSG00000230411	0	0	0	0	50	0	0	0	0	0	0	0	0	0	0	0	0	0	0	0	0	0	0	0	0	0	0	0	0	0	0	12	0	0	0	0	0	0	0
ENSG00000251977	0	0	2	0	0	0	0	0	1	0	0	0	0	0	0	4	0	0	3	16	0	0	2	0	0	0	0	0	0	0	0	0	0	0	0	0	0	0	0
ENSG00000252254	0	0	5	3	0	0	0	3	0	0	0	0	0	0	0	0	0	0	0	3	0	0	2	6	0	7	0	0	0	42	0	0	0	0	0	0	0	0	0
ENSG00000227854	0	0	0	0	0	0	0	0	0	0	0	0	0	0	0	0	0	0	0	0	0	0	0	0	0	0	0	0	0	0	0	0	0	0	0	0	0	0	0
ENSG00000287589	0	0	0	0	0	0	0	0	0	0	0	0	0	0	0	0	0	0	0	0	0	0	4	0	0	0	0	0	0	0	0	0	0	0	0	0	0	0	0
ENSG00000259776	0	0	0	0	0	0	0	0	0	0	0	0	0	0	0	0	0	0	0	0	0	0	0	0	0	0	0	0	0	0	0	0	0	0	0	0	0	0	0
ENSG00000233355	30	5	28	69	0	8	0	14	35	28	39	8	11	0	23	2	4	0	27	0	85	0	23	1	33	7	14	4	2	8	199	9	34	28	18	40	3	6	0
ENSG00000234601	0	0	0	2	0	0	0	0	0	0	0	0	0	0	0	0	0	0	0	0	0	0	0	0	0	0	1	0	0	0	0	0	0	0	0	0	0	2	0
ENSG00000231979	0	0	0	0	0	0	0	0	0	0	0	0	0	0	0	0	0	0	0	0	0	0	0	0	0	0	0	0	0	0	0	0	0	0	0	0	0	0	0
ENSG00000215805	0	0	0	0	0	0	0	0	0	0	0	0	0	0	0	0	0	0	0	0	0	0	0	0	0	0	0	0	0	0	0	0	0	0	0	0	0	0	0
ENSG00000287102	0	0	0	0	0	0	0	0	0	0	0	0	0	0	0	0	0	0	0	0	0	0	0	0	0	0	0	0	0	0	0	0	0	0	0	0	0	0	0
ENSG00000217327	0	1	0	0	0	0	0	0	0	0	0	0	0	0	2	0	0	0	0	0	0	0	0	0	0	0	0	0	0	0	0	0	0	0	0	0	0	0	0
ENSG00000228818	1	1	0	5	1	0	0	0	0	0	1	2	0	6	0	0	2	2	0	0	2	0	0	1	0	8	0	1	0	0	1	0	1	0	8	2	0	5	0
ENSG00000202041	0	0	0	0	0	0	0	0	0	0	0	0	0	0	0	0	0	0	0	0	0	0	0	0	0	0	0	0	0	0	0	0	0	0	0	0	0	0	0
ENSG00000223694	0	0	0	1	0	0	0	0	0	0	0	0	0	0	0	0	0	0	0	0	0	0	0	0	2	0	0	0	0	0	0	0	0	0	0	0	0	0	0
ENSG00000233735	0	0	0	0	0	0	0	0	0	0	0	0	0	0	0	0	0	0	0	0	0	0	0	0	0	0	0	0	0	0	0	0	0	0	0	0	0	0	0
ENSG00000133019	24	175	30	106	0	28	19	0	15	13	31	72	64	25	29	151	22	21	8	1	146	22	39	120	163	14	35	23	8	161	54	348	53	0	31	46	8	62	76
ENSG00000162636	582	209	258	595	769	622	325	1771	317	307	783	249	687	413	778	604	371	320	217	356	817	1712	574	393	1071	223	630	187	448	372	1022	613	1660	2064	1169	1460	297	367	32
ENSG00000162639	45	31	130	86	0	192	100	205	50	96	158	7	72	14	120	20	54	41	12	123	172	475	178	52	142	20	36	12	40	33	231	150	158	123	28	0	30	629	16
ENSG00000285923	0	0	4	0	0	7	6	1	0	8	2	0	0	0	2	0	3	0	0	0	0	0	0	0	0	0	0	0	0	1	0	0	8	0	3	0	0	0	17
ENSG00000134186	1503	880	1773	2157	774	1705	990	3539	1677	2046	1668	917	1339	837	2207	1605	1144	1171	1796	1660	2192	3232	2356	2268	2640	688	1660	1704	2180	1960	2371	1676	2550	3245	1086	1593	1322	1209	1780
ENSG00000143107	0	0	0	2	0	0	0	2	0	6	0	0	0	4	12	0	0	0	0	0	0	42	4	0	0	0	0	0	0	2	0	6	0	0	0	0	0	0	0
ENSG00000232971	0	0	0	0	0	0	0	0	0	0	0	0	0	0	0	0	0	0	0	0	0	0	0	0	0	0	0	0	0	0	0	0	0	0	0	0	0	0	0
ENSG00000116266	1248	616	850	1178	965	1367	998	2150	1044	1188	1329	784	1061	1047	1206	1248	1054	1213	1082	1274	1980	4069	1447	1188	2602	598	1348	1739	1273	1329	1659	2355	2754	3040	1873	2557	1033	1505	635
ENSG00000228076	0	0	0	6	0	0	0	0	9	2	0	0	0	0	0	0	0	0	0	0	0	0	0	0	0	2	0	0	0	0	0	0	0	0	0	0	0	0	0
ENSG00000203897	0	0	0	0	0	0	0	0	0	0	0	0	0	0	0	0	0	0	0	0	0	0	0	0	0	0	0	0	0	0	0	0	0	0	0	0	0	0	0
ENSG00000237349	0	0	0	0	0	0	0	0	1	2	0	0	0	0	0	0	0	0	0	0	0	0	0	0	0	0	0	0	0	0	0	0	0	0	1	0	0	0	0
ENSG00000244716	259	347	208	431	193	446	219	385	278	187	323	736	243	304	364	307	248	434	175	307	269	248	531	498	312	313	199	847	310	502	154	393	226	332	307	377	310	829	84
ENSG00000228665	0	0	0	0	0	0	0	0	0	0	0	0	0	0	1	0	0	0	0	0	0	0	0	0	0	0	0	0	0	0	0	0	0	0	0	0	1	0	0
ENSG00000228054	0	0	1	0	0	0	0	0	0	0	0	0	0	0	0	0	0	0	0	0	0	0	0	0	0	0	0	0	0	0	0	0	0	0	0	0	0	0	0
ENSG00000273382	68	53	43	87	80	24	69	29	45	68	66	33	50	14	65	155	62	41	72	110	34	10	42	53	35	42	46	74	15	29	37	66	80	0	59	329	56	142	20
ENSG00000215717	1580	642	703	1083	773	1231	1069	1784	1188	1221	1491	1177	909	771	1232	982	1228	1118	1073	904	1580	2307	1856	1216	2171	820	1599	1842	1757	1517	1640	1906	2074	2161	1280	1525	1040	2289	562
ENSG00000278249	0	0	0	0	0	0	0	0	0	0	0	0	0	0	0	0	0	0	0	0	0	0	0	0	0	0	0	0	0	0	0	0	0	0	0	0	0	0	0
ENSG00000270066	0	0	0	0	0	2	0	0	0	0	0	0	0	0	0	0	0	0	0	0	0	0	0	0	0	0	0	0	0	0	0	0	0	0	0	0	0	0	0
ENSG00000251484	0	2	4	10	0	0	0	0	0	0	0	0	0	1	6	8	0	0	0	0	0	0	0	17	0	8	0	0	0	0	0	5	0	0	0	0	0	0	0
ENSG00000132676	2376	2904	1561	4587	817	2399	1871	3227	2232	1950	2256	3082	1689	4203	3069	5043	1864	3736	1676	2677	1448	3559	2177	3297	2376	1564	1870	6288	2520	4195	1100	3627	2114	2588	1117	2401	1605	4360	1703
ENSG00000227673	0	0	0	0	0	1	0	0	0	0	0	0	0	0	0	6	0	0	0	4	0	0	0	2	10	0	0	0	0	0	0	3	0	0	6	0	0	0	9
ENSG00000203761	37	29	79	143	0	42	14	258	108	139	12	115	29	98	55	336	5	74	112	49	22	63	30	236	59	43	7	136	36	60	45	64	17	96	9	0	18	92	151
ENSG00000234937	0	2	0	3	0	7	0	0	2	2	0	0	0	0	0	29	0	0	0	0	0	4	0	2	0	4	0	0	0	1	0	4	0	0	0	0	0	3	0
ENSG00000132718	158	171	133	335	22	133	186	565	154	147	340	123	241	116	297	112	127	141	76	116	390	499	376	266	575	79	215	217	123	452	609	436	442	797	409	437	208	174	42
ENSG00000283442	0	0	0	0	0	0	0	0	0	1	0	0	0	0	0	0	0	0	0	0	0	0	0	0	0	0	0	0	0	0	0	2	0	0	0	0	0	1	0
ENSG00000132680	1001	1323	1444	2779	616	2532	503	3723	1756	1964	786	1097	530	1742	1318	4446	697	1091	1136	1186	563	2133	1171	2228	1364	802	746	2783	524	1410	1891	1861	1104	2222	245	633	816	1005	4143
ENSG00000207475	0	2	1	9	0	3	0	4	2	0	0	1	0	0	1	9	0	0	0	0	0	0	0	3	2	0	0	0	0	14	2	0	0	0	0	0	0	0	0
ENSG00000280466	0	0	0	0	0	0	0	0	0	0	0	0	0	0	0	0	0	0	0	0	0	0	0	0	0	0	0	0	0	0	0	0	0	0	0	0	0	0	0
ENSG00000281394	0	0	0	0	0	0	0	0	0	2	0	0	0	0	0	0	0	0	0	0	0	0	0	0	0	0	0	0	0	0	0	0	0	0	0	0	0	0	0
ENSG00000277817	0	0	0	0	0	0	0	0	0	0	0	0	0	0	0	0	0	0	2	0	0	0	0	0	0	0	0	0	0	0	0	0	0	0	0	0	0	0	0
ENSG00000273002	2	2	16	18	6	6	4	29	8	2	8	4	0	1	0	13	0	2	4	0	0	16	0	20	5	2	3	8	0	5	43	0	2	26	4	0	2	44	46
ENSG00000224276	3	0	1	0	0	0	0	0	2	0	0	1	0	0	0	1	0	0	0	0	0	28	0	0	0	0	0	0	0	3	0	0	0	0	1	0	0	0	0
ENSG00000285677	0	0	0	6	0	0	10	20	2	3	0	2	1	0	7	14	2	3	0	0	0	0	1	8	0	3	0	15	0	2	30	0	6	0	0	0	0	3	0
ENSG00000163479	1924	3266	1823	4615	480	3402	2053	5072	3740	3647	2497	3472	1540	6952	1913	6988	1484	3497	2147	3566	1467	3828	2658	3938	2745	3020	1760	5292	2877	4220	2488	3354	3730	4299	1124	2092	1489	3758	3754
ENSG00000160803	779	1392	701	1542	176	1885	767	2881	1081	1003	696	2414	776	3530	1327	3421	986	3039	536	1117	445	1960	1080	2016	1009	1521	709	2963	424	879	656	821	833	1812	268	1289	779	2109	898
ENSG00000132698	49	0	150	1	0	0	34	0	8	14	8	0	195	0	49	0	38	0	44	0	22	0	77	0	559	0	37	0	28	2	378	0	201	42	38	265	55	0	0
ENSG00000252236	0	0	0	0	0	0	0	0	0	4	0	3	0	0	0	19	0	0	0	9	0	0	0	0	0	0	0	10	0	0	0	15	0	0	0	0	0	2	0
ENSG00000260238	0	0	0	0	0	0	0	0	0	0	0	0	0	0	0	0	0	0	0	0	0	0	0	0	0	0	0	0	0	0	0	0	0	0	0	0	0	0	0
ENSG00000242252	0	6	8	12	0	10	0	29	8	16	10	0	2	1	6	29	0	12	4	9	0	5	6	10	9	2	0	1	8	0	0	6	2	0	0	0	0	2	0
ENSG00000198952	1228	3789	1649	3521	721	4182	1805	5630	2001	2110	1399	4997	1085	6221	3214	6821	1647	3264	1696	2537	1379	4475	1258	4440	1379	1303	968	6035	662	1757	2092	2947	1859	3626	328	1459	1306	6373	3927
ENSG00000163472	101	181	155	192	0	107	71	192	142	194	112	171	89	262	163	433	67	222	133	113	44	41	115	228	91	101	45	293	39	137	66	125	117	54	12	0	83	291	146
ENSG00000163468	4181	8315	2602	11462	1365	9356	3829	10358	3877	3354	3387	11090	3723	13077	4688	11343	3809	6957	2809	6149	2148	11206	3638	9877	4934	4424	3739	15731	3637	9192	2580	6077	3710	5947	2087	4826	3219	10340	6401
ENSG00000132677	317	1380	451	2006	0	3044	27	50	161	222	173	1665	147	11	1259	99	213	1742	697	248	191	0	102	140	170	403	474	1466	66	14	323	77	58	10	14	1	648	461	18
ENSG00000237390	2	0	0	1	0	10	0	2	0	2	0	0	0	0	0	0	0	0	0	0	0	0	0	0	0	0	0	0	0	0	0	1	0	0	0	0	0	0	0
ENSG00000207933	0	0	0	0	0	0	0	0	0	0	0	0	0	0	0	0	0	0	0	0	0	0	0	0	0	0	0	0	0	0	0	0	0	0	0	0	0	0	0
ENSG00000254726	31	85	60	94	0	209	40	142	68	49	28	150	28	25	43	398	104	84	48	135	34	283	39	230	120	112	35	208	31	73	0	50	55	270	8	55	19	714	0
ENSG00000186377	98	135	430	55	225	209	185	394	182	187	171	106	62	17	249	100	124	82	452	155	367	68	233	459	149	53	187	141	130	116	176	102	264	155	198	36	278	90	96
ENSG00000186160	18	11	34	3	0	8	2	387	26	10	5	12	4	0	11	13	0	4	42	4	0	0	27	10	4	2	8	2	0	1	8	0	37	0	0	0	27	0	33
ENSG00000225154	0	0	0	0	0	0	0	0	0	0	0	0	0	0	0	1	4	0	0	0	0	0	0	12	0	0	0	0	0	0	0	6	0	0	0	0	0	0	0
ENSG00000225506	1	0	9	6	0	11	0	43	2	9	0	1	0	0	4	23	0	4	8	23	0	25	0	21	4	8	0	3	1	9	0	7	1	20	0	0	7	31	15
ENSG00000225514	0	0	1	4	0	0	0	0	0	0	4	4	2	0	2	1	0	2	11	2	0	0	0	6	0	14	0	1	0	0	0	0	0	0	0	0	1	0	0
ENSG00000224805	9	11	8	11	0	9	0	7	13	14	10	20	1	2	7	11	4	5	20	28	0	10	0	36	2	22	10	6	0	9	0	11	0	35	0	0	3	38	0
ENSG00000162366	14	8	150	32	14	20	56	728	7	40	18	10354	313	1418	143	615	14	4	44	843	48	1743	124	3809	419	1874	111	7810	42	3988	1206	2498	115	422	49	22	72	6149	9135
ENSG00000226252	11	2	38	14	58	7	0	3	24	12	16	4	4	0	17	4	10	0	7	0	0	0	49	18	5	1	6	2	4	9	0	2	12	0	5	0	16	2	90
ENSG00000225762	4	3	29	21	0	17	8	16	5	20	8	16	18	6	3	16	10	13	18	8	0	18	5	12	9	12	7	10	16	3	92	42	5	38	0	97	6	7	21
ENSG00000186790	0	0	2	0	0	0	0	7	4	0	0	0	0	3	4	2	0	3	0	0	0	13	0	2	2	0	0	12	6	8	0	0	0	0	0	0	0	0	0
ENSG00000237424	8	20	85	34	74	1095	38	326	81	154	24	130	24	51	12	244	58	121	18	37	28	74	90	298	26	94	52	110	6	107	67	31	11	265	19	154	33	211	428
ENSG00000189030	2	2	0	0	0	0	0	6	0	0	0	0	0	0	0	4	0	0	0	0	0	0	0	0	0	0	0	0	0	0	0	0	0	0	0	0	0	0	0
ENSG00000162763	0	0	6	0	0	6	0	0	0	0	0	0	0	0	0	2	0	2	0	0	0	0	0	0	0	2	0	6	0	4	0	0	0	0	2	0	0	4	0
ENSG00000143061	44	521	99	873	0	1617	99	1028	28	34	36	199	138	1347	85	390	22	9	29	618	4	1614	74	1161	351	110	85	1801	31	233	46	1198	129	416	85	861	74	1758	885
ENSG00000135821	22867	20852	12505	49348	15431	109385	19991	20951	33664	26567	32892	104570	21608	7812	82428	21072	14768	316114	15674	29141	27070	17206	49462	63979	28703	17826	51721	30096	47277	84467	14904	24177	23331	30547	23964	18948	16101	17005	63862
ENSG00000203740	0	0	0	0	0	0	0	24	0	0	0	0	0	0	0	4	0	0	0	0	0	20	0	0	0	1	0	2	0	0	0	0	0	0	0	18	0	2	0
ENSG00000162374	17	5	6	8	0	0	10	20	11	0	16	0	16	0	15	1	6	0	1	0	60	0	20	10	4	16	19	0	4	8	32	0	24	0	15	0	4	2	0
ENSG00000168275	257	545	275	1158	116	644	329	678	363	321	362	417	172	649	233	610	336	375	321	604	398	400	336	497	441	329	242	327	282	242	350	1375	310	682	370	967	284	828	455
ENSG00000241563	6	0	12	14	0	17	3	10	17	20	0	4	4	0	2	0	1	4	9	14	0	0	2	5	9	2	0	2	0	4	30	4	0	0	2	0	0	6	0
ENSG00000153207	1831	2260	891	2973	2066	3163	1046	3333	1171	1454	1257	2787	1343	1839	1692	4155	1508	2079	1542	1570	2149	2355	1981	1990	1924	1246	1410	1701	1374	758	1813	4307	2285	3537	1699	2020	1143	1325	1801
ENSG00000156869	1982	1899	1479	2409	3069	7307	1512	1084	1021	1348	1856	2450	1326	2634	3421	4377	1782	2730	2769	1495	2796	1091	2235	5092	1207	971	1242	3058	675	891	1937	4177	1480	2169	1036	2368	1283	2582	3571
ENSG00000033122	90	19	84	40	0	54	31	59	78	85	64	11	110	11	173	60	37	38	130	84	63	118	100	30	414	28	86	176	60	73	66	145	349	104	127	107	41	26	18
ENSG00000143278	10808	3965	3346	4394	2663	2416	6317	71	5697	6170	7937	9999	4844	7543	9360	4947	6370	5521	8400	8400	8309	264	5918	3264	6507	4243	8265	5247	6048	6498	4231	22265	6751	7986	6590	752	6287	2493	3196
ENSG00000116678	16322	11225	8740	6781	28480	17128	10727	184	5411	5125	12674	4300	5284	4556	6659	16138	7424	1936	12626	13928	30554	526	9914	22621	11437	6528	8569	18055	19197	45202	10979	20111	17458	8386	32072	510	30571	2786	15871
ENSG00000159352	3427	5568	2290	6323	385	4437	3357	5311	2925	2607	3654	6251	2612	8965	4420	10481	2762	7099	2447	4428	1349	4832	2859	9723	2673	3029	3116	9573	3140	8652	2064	2881	2641	3015	1019	2274	2485	8175	2242
ENSG00000158710	4439	3409	2952	10165	860	3885	5297	25209	2697	2232	7000	12758	6371	10769	5227	2450	3280	20353	1754	9572	2023	20800	4477	8086	8054	4812	3668	11755	7288	9798	5521	6581	4943	8915	2510	7449	2265	11995	4743
ENSG00000162734	1818	2254	1025	3061	262	1996	1608	9797	1244	1120	2338	4746	1912	3048	2480	7200	1371	2963	881	2740	1245	5428	2354	4285	2665	1766	1872	4939	3254	4968	2593	1776	3297	4269	1524	2107	1374	3413	1250
ENSG00000049239	4426	5742	10389	9334	8373	11683	5859	10642	7191	6883	5604	4503	3361	10764	19134	4876	3206	1812	5288	5157	4912	5192	6203	11394	4962	5952	4634	5039	2623	7241	6456	6043	4142	5539	1390	1066	9413	10290	7833
ENSG00000186564	25	4	34	12	2	185	19	147	37	20	10	174	28	141	23	225	47	57	29	105	20	242	32	242	8	182	7	80	2	70	18	40	32	56	9	95	9	221	98
ENSG00000244038	2999	2754	2750	7307	1402	9730	3485	7414	3835	3330	4234	6703	2794	7286	4384	3451	2939	4725	2326	4553	3368	5823	3418	5843	3785	4144	2947	5615	2998	5848	2840	2324	3875	6000	1260	2718	2780	11376	2953
ENSG00000116690	21134	10198	5187	10031	4580	3953	8571	81	17335	9514	8805	2362	12553	8866	14460	6528	9296	3951	7044	3055	7770	1745	7134	4605	17095	4314	9741	6370	9379	5335	1417	2345	7796	15746	2056	1625	6538	3207	2347
ENSG00000126091	27	11	84	192	73	106	13	98	112	126	19	28	22	27	108	115	23	19	115	58	15	66	18	76	53	21	24	38	30	66	29	15	42	54	4	62	28	23	43
ENSG00000162383	14	67	266	30	0	1407	74	34	49	10	51	5	95	0	64	1424	34	10	12	88	143	70	78	39	114	45	57	22	17	491	87	26	297	48	32	0	149	7	45
ENSG00000171163	247	368	904	1066	0	765	312	1486	730	677	420	537	209	649	644	1581	178	611	696	607	157	359	355	1426	298	324	285	519	160	357	479	605	509	614	32	18	389	535	897
ENSG00000172456	906	522	1235	207	677	962	857	409	919	967	847	354	1060	4041	1874	1654	1160	1339	1711	5073	820	2390	1074	3842	644	1834	1153	3149	706	5566	1496	3153	1510	719	464	443	1060	5115	326
ENSG00000162946	136	93	138	132	112	350	81	390	127	132	252	45	126	20	361	72	65	69	92	62	430	113	163	71	275	28	145	42	105	116	250	282	282	128	171	0	153	55	32
ENSG00000158786	0	0	0	0	0	0	0	5	0	0	0	0	0	0	0	0	0	0	0	0	0	0	0	0	0	0	0	0	0	0	0	0	0	0	0	0	0	0	0
ENSG00000118733	0	0	0	0	0	0	0	0	0	0	0	0	0	0	0	13	0	0	0	0	0	190	0	0	0	0	0	4	0	0	0	0	0	0	0	175	0	31	14
ENSG00000157870	2	1	0	14	0	9	8	23	1	1	0	58	8	2	9	31	4	40	6	25	2	4	2	32	4	6	0	93	0	2	2	3	2	2	0	11	6	24	2
ENSG00000179085	656	1335	491	1030	314	562	885	1284	520	423	1098	1899	504	1713	678	1223	706	999	519	996	148	242	510	683	482	307	485	1010	690	1238	361	562	189	320	184	51	769	1200	350
ENSG00000173080	0	2	0	4	0	0	0	42	0	0	0	0	0	0	4	2	0	0	0	0	0	0	0	0	0	0	0	0	0	2	0	0	0	0	0	0	0	0	0
ENSG00000183347	0	0	7	2	0	6	20	51	2	0	0	0	7	0	12	0	2	6	13	0	24	24	0	1	8	14	8	6	6	2	0	7	8	12	0	0	2	0	0
ENSG00000276470	0	0	0	0	0	0	0	0	0	0	0	0	0	0	0	0	0	0	0	0	0	0	0	0	0	0	0	0	0	0	0	0	0	0	0	0	0	0	0
ENSG00000278852	0	0	0	0	0	0	0	0	0	0	0	0	0	0	0	0	0	0	0	0	0	0	0	0	0	0	0	0	0	0	0	0	0	0	0	0	0	0	0
ENSG00000275915	0	0	0	0	0	0	0	0	0	0	0	0	0	0	0	0	0	0	0	0	0	0	0	0	0	0	0	0	0	0	0	0	0	0	0	0	0	0	0
ENSG00000120937	0	0	0	0	0	0	0	50	0	0	0	0	0	0	0	13	0	0	0	0	0	0	0	2	0	0	0	0	0	0	0	10	0	4	0	5	0	0	0
ENSG00000224904	0	0	0	0	0	0	0	0	0	0	0	0	0	0	0	0	0	0	0	0	0	0	0	0	0	0	0	0	0	0	0	0	0	0	0	0	0	0	0
ENSG00000285646	17	2	2	11	0	9	10	12	2	10	4	14	7	17	23	4	10	18	39	2	0	38	14	24	14	8	19	6	10	0	0	7	0	0	4	0	12	20	0
ENSG00000199347	0	0	0	0	0	0	0	0	0	0	0	0	0	0	0	0	0	0	0	0	0	0	0	0	0	0	0	0	0	0	0	0	0	0	0	0	0	0	0
ENSG00000201801	0	0	0	0	0	0	0	0	0	0	0	0	0	0	1	0	0	0	0	0	0	0	0	0	0	0	0	0	0	0	0	0	0	0	1	0	0	0	0
ENSG00000116685	3220	1435	2495	2083	572	4246	3645	4171	2621	2263	3855	2877	2675	2240	4520	1556	3527	4912	2403	3431	2763	3782	3047	3753	3006	1311	3155	3282	1953	2164	3351	1742	3698	3807	912	3119	3350	9084	2876
ENSG00000083444	5813	3359	4152	4382	1258	5404	5452	8162	4348	3411	5483	12283	3992	9590	7149	3516	3855	5491	3293	4920	2061	8539	4038	10111	4516	2847	4185	10145	3471	4747	2665	2945	3700	5709	1327	2311	4266	16381	1728
ENSG00000287384	2	4	2	0	0	0	3	10	0	0	6	0	0	0	2	2	2	3	0	0	0	2	0	0	0	0	0	0	0	0	0	0	0	0	0	0	0	2	0
ENSG00000270914	0	0	0	0	0	0	0	0	0	0	0	0	0	0	0	0	0	0	0	0	0	0	0	0	0	0	0	0	0	0	0	0	0	0	0	0	0	0	0
ENSG00000116691	458	220	416	696	0	814	415	1268	332	314	769	558	281	662	796	447	292	721	378	479	275	256	388	987	300	322	370	851	292	575	483	305	576	655	74	234	360	1138	694
ENSG00000202461	0	1	11	12	0	0	0	6	3	4	0	0	2	0	12	8	2	2	3	0	0	0	0	3	0	0	0	0	0	4	0	0	0	0	1	0	5	0	0
ENSG00000276869	0	0	0	0	0	0	0	0	0	0	0	0	0	0	0	0	0	0	0	0	0	0	0	0	0	0	0	0	0	0	0	0	0	0	0	0	0	0	0
ENSG00000243539	0	0	0	0	0	0	0	0	0	0	0	0	0	0	0	0	0	0	0	0	0	0	0	0	0	0	0	0	0	0	0	0	0	0	0	0	0	0	0
ENSG00000120949	9	9	12	38	0	14	12	180	5	10	7	6	4	8	21	3	4	4	0	8	0	0	2	8	14	0	8	2	39	14	0	0	38	5	2	0	13	25	0
ENSG00000201135	0	0	0	0	0	0	0	0	0	0	0	0	0	0	0	0	0	0	0	0	0	0	0	0	0	0	0	0	0	0	0	0	0	0	0	0	0	0	0
ENSG00000227875	0	0	0	0	0	0	0	0	0	0	0	0	0	0	0	0	0	0	0	0	0	0	0	0	0	0	0	0	0	0	0	0	0	0	0	0	0	0	0
ENSG00000285604	0	0	0	0	0	0	0	0	0	0	0	0	0	0	0	0	0	0	0	0	0	0	0	0	0	0	0	0	0	0	0	0	0	0	0	0	0	0	0
ENSG00000283789	0	0	0	0	0	0	0	0	0	0	0	0	0	0	0	0	0	0	0	0	0	0	0	0	0	0	0	0	0	0	0	0	0	0	0	0	0	0	0
ENSG00000263676	0	0	4	3	0	0	1	0	0	0	0	0	0	0	0	0	0	0	0	0	0	0	0	0	0	0	1	2	0	0	0	0	0	0	0	0	0	0	0
ENSG00000200591	0	1	4	4	0	2	0	1	4	5	0	0	0	0	5	2	0	0	0	0	0	0	2	2	3	0	0	3	0	0	0	3	12	0	0	0	2	0	0
ENSG00000162521	1737	1163	1358	2709	1359	3915	1163	3961	2390	2355	1480	2518	1547	3015	1967	1954	1321	1631	1187	1329	1874	3455	1698	3377	1874	1208	1500	1646	1411	2653	1417	2092	2226	2875	1272	2047	1150	3476	721
ENSG00000162520	5	8	26	9	0	4	9	40	0	2	13	0	16	4	29	4	28	35	4	0	26	0	41	4	37	23	10	1	14	7	0	16	12	14	10	0	15	4	0
ENSG00000224409	0	0	0	0	0	11	0	0	0	0	0	0	0	0	0	0	0	0	0	0	0	13	0	0	0	0	0	3	0	0	0	0	0	0	0	0	0	0	0
ENSG00000162522	288	1746	1110	2440	275	3022	673	3794	459	650	224	2341	982	2370	1166	940	582	989	236	1797	430	4088	415	2464	1977	331	368	1843	171	1204	616	1249	630	2188	184	1532	592	2954	2531
ENSG00000116497	518	383	620	1070	643	833	289	1487	660	778	534	413	236	603	928	1105	306	462	558	362	696	685	485	1017	621	294	470	442	387	631	995	759	648	1154	257	422	344	600	615
ENSG00000160097	2685	315	2243	49	116	2165	2034	169	2315	1869	615	28	2089	990	769	985	1587	7756	1164	739	255	51	1672	280	2273	1905	991	1	677	448	1454	4399	246	1696	572	1885	129	50	43
ENSG00000121905	0	3	2	2	0	5	0	71	0	0	0	0	0	0	0	10	0	0	0	0	0	2	0	4	0	15	0	0	2	0	0	2	18	23	0	0	0	10	5
[truncated: 67,303 more rows]
